# Supplementary material for: The crystal structure, Hirshfeld surface analysis and energy frameworks of 2-[2-(meth­oxy­carbon­yl)-3,6-bis­(meth­oxy­meth­oxy)phen­yl]acetic acid
Source: Acta Crystallogr E Crystallogr Commun. 2020 Jun 19;76(Pt 7):1101–6. doi: 10.1107/S2056989020007987 (PMC7336770; doi:10.1107/S2056989020007987)
Supplement: Supplementary file 1 [file e-76-01101-sup1.cif]

##############################################################################
#                                                                            #
# This CIF contains the data in a paper accepted for publication in          #
# Acta Crystallographica Section E. It conforms to the requirements of       #
# Notes for Authors for Acta Crystallographica Section E, and has been       #
# peer reviewed under the auspices of the IUCr Commission on Journals.       #
#                                                                            #
# Full details of the Crystallographic Information File format               #
# are given in the paper "The Crystallographic Information File (CIF):       #
# a New Standard Archive File for Crystallography" by S. R. Hall, F. H.      #
# Allen and I. D. Brown [Acta Cryst. (1991), A47, 655-685].                  #
#                                                                            #
# The current version of the core CIF dictionary is obtainable from          #
# ftp://ftp.iucr.org/pub/cif_core.dic.                                       #
#                                                                            #
# Software is freely available for graphical display of the structure(s)     #
# in this CIF. For information consult the CIF software page                 #
# http://www.iucr.org/resources/cif/software.                                #
#                                                                            #
# This file may be used for bona fide research purposes within the           #
# scientific community so long as proper attribution is given to the journal # 
# article from which it was obtained.                                        #
#                                                                            #
##############################################################################
data_I
_audit_creation_method     'SHELXL-2018/3'
_chemical_name_systematic
;
2-[2-(Methoxycarbonyl)-3,6-bis(methoxymethoxy)phenyl]acetic acid
;
_chemical_name_common     ?
_chemical_formula_moiety     'C14 H18 O8'
_chemical_formula_sum     'C14 H18 O8'
_chemical_formula_iupac     'C14 H18 O8'
_chemical_formula_weight     314.28
_chemical_melting_point     ?
_space_group_crystal_system     triclinic
_space_group_name_H-M_alt     'P -1'
_space_group_name_Hall     '-P 1'
loop_
    _space_group_symop_operation_xyz
    'x, y, z'
    '-x, -y, -z'
_cell_length_a     8.5628(12)
_cell_length_b     9.6623(13)
_cell_length_c     9.9767(12)
_cell_angle_alpha     112.534(14)
_cell_angle_beta     94.744(15)
_cell_angle_gamma     97.999(16)
_cell_volume     746.60(19)
_cell_formula_units_Z     2
_cell_measurement_reflns_used     3063
_cell_measurement_theta_min     2.15
_cell_measurement_theta_max     25.75
_cell_measurement_temperature     173(2)
_exptl_crystal_description     block
_exptl_crystal_colour     colourless
_exptl_crystal_size_max     0.300
_exptl_crystal_size_mid     0.300
_exptl_crystal_size_min     0.200
_exptl_crystal_density_diffrn     1.398
_exptl_crystal_density_meas     ?
_exptl_crystal_density_method     ?
_exptl_crystal_F_000     332
_exptl_absorpt_coefficient_mu     0.116
_exptl_absorpt_correction_type     multi-scan
_exptl_absorpt_process_details
;
(MULABS; Spek, 2020)
;
_exptl_absorpt_correction_T_min     0.8271
_exptl_absorpt_correction_T_max     1.0000
_diffrn_ambient_temperature     173(2)
_diffrn_radiation_type     MoK\a
_diffrn_radiation_wavelength     0.71073
_diffrn_radiation_source     'fine-focus sealed tube'
_diffrn_radiation_monochromator     'plane graphite'
_diffrn_measurement_device_type     'Stoe IPDS 1'
_diffrn_measurement_device     '1 circle goniometer'
_diffrn_measurement_method     '\f rotation'
_diffrn_detector     'image plate'
_diffrn_detector_area_resol_mean     ?
_diffrn_reflns_number     6011
_diffrn_reflns_av_R_equivalents     0.0646
_diffrn_reflns_av_unetI/netI     0.0900
_diffrn_reflns_theta_min     2.322
_diffrn_reflns_theta_max     26.016
_diffrn_reflns_theta_full     25.242
_diffrn_measured_fraction_theta_max     0.935
_diffrn_measured_fraction_theta_full     0.942
_diffrn_reflns_limit_h_min     -10
_diffrn_reflns_limit_h_max     10
_diffrn_reflns_limit_k_min     -11
_diffrn_reflns_limit_k_max     11
_diffrn_reflns_limit_l_min     -11
_diffrn_reflns_limit_l_max     11
_refine_special_details     ?
_reflns_number_total     2752
_reflns_number_gt     1557
_reflns_threshold_expression     'I > 2\s(I)'
_refine_ls_structure_factor_coef     Fsqd
_refine_ls_matrix_type     full
_refine_ls_R_factor_all     0.0789
_refine_ls_R_factor_gt     0.0446
_refine_ls_wR_factor_gt     0.0989
_refine_ls_wR_factor_ref     0.1083
_refine_ls_goodness_of_fit_ref     0.832
_refine_ls_restrained_S_all     0.832
_refine_ls_number_reflns     2752
_refine_ls_number_parameters     204
_refine_ls_number_restraints     0
_refine_ls_hydrogen_treatment     constr
_refine_ls_weighting_scheme     calc
_refine_ls_weighting_details
                      'w=1/[\s^2^(Fo^2^)+(0.0527P)^2^] where P=(Fo^2^+2Fc^2^)/3'
_atom_sites_solution_hydrogens     geom
_atom_sites_solution_primary     direct
_atom_sites_solution_secondary     difmap
_refine_ls_shift/su_max     0.000
_refine_ls_shift/su_mean     0.000
_refine_diff_density_max     0.249
_refine_diff_density_min     -0.228
_refine_ls_extinction_method
;
(<i>SHELXL2018/3</i>; Sheldrick, 2015)
;
_refine_ls_extinction_coef     0.019(5)
_refine_ls_extinction_expression
                                  'Fc^*^=kFc[1+0.001xFc^2^\l^3^/sin(2\q)]^-1/4^'
loop_
    _atom_type_symbol
    _atom_type_description
    _atom_type_scat_dispersion_real
    _atom_type_scat_dispersion_imag
    _atom_type_scat_source
    'C' 'C' 0.0033 0.0016
                         'International Tables Vol C Tables 4.2.6.8 and 6.1.1.4'
    'H' 'H' 0.0000 0.0000
                         'International Tables Vol C Tables 4.2.6.8 and 6.1.1.4'
    'O' 'O' 0.0106 0.0060
                         'International Tables Vol C Tables 4.2.6.8 and 6.1.1.4'
_computing_data_collection
;
EXPOSE in IPDS-I (Stoe & Cie, 2004)
;
_computing_cell_refinement
;
CELL in IPDS-I (Stoe & Cie, 2004)
;
_computing_data_reduction
;
INTEGRATE in IPDS-I (Stoe & Cie, 2004)
;
_computing_structure_solution
;
SHELXS-97 (Sheldrick, 2008)
;
_computing_structure_refinement
;
<i>SHELXL2018/3</i> (Sheldrick, 2015)
;
_computing_molecular_graphics
;
Mercury (Macrae <i>et al.</i>,  2020)
;
_computing_publication_material
;
<i>SHELXL2018/3</i> (Sheldrick, 2015), PLATON (Spek, 2020) and
publcif (Westrip, 2010)
;
loop_
    _atom_site_type_symbol
    _atom_site_label
    _atom_site_fract_x
    _atom_site_fract_y
    _atom_site_fract_z
    _atom_site_U_iso_or_equiv
    _atom_site_adp_type
    _atom_site_calc_flag
    _atom_site_occupancy
    _atom_site_disorder_assembly
    _atom_site_disorder_group
    O O1 0.25754(19) 0.8960(2) 0.1239(2) 0.0457(5) Uani d 1 . .
    O O2 0.30589(19) 0.94409(18) 0.3608(2) 0.0427(5) Uani d 1 . .
    O O3 -0.08148(17) 0.86702(16) 0.21564(19) 0.0354(4) Uani d 1 . .
    O O4 -0.36196(18) 0.82093(18) 0.1605(2) 0.0411(5) Uani d 1 . .
    O O5 0.12039(17) 0.34010(16) 0.18992(18) 0.0313(4) Uani d 1 . .
    O O6 -0.07328(18) 0.23819(17) 0.29737(19) 0.0357(4) Uani d 1 . .
    O O7 0.35707(18) 0.58696(18) 0.45712(19) 0.0373(4) Uani d 1 . .
    O O8 0.52484(19) 0.4650(2) 0.3133(2) 0.0449(5) Uani d 1 . .
    H H8 0.548084 0.441888 0.384533 0.067 Uiso calc 1 . .
    C C1 0.1715(2) 0.5912(2) 0.2067(2) 0.0255(5) Uani d 1 . .
    C C2 0.1204(2) 0.7231(2) 0.2130(2) 0.0255(5) Uani d 1 . .
    C C3 -0.0431(2) 0.7295(2) 0.2044(3) 0.0266(5) Uani d 1 . .
    C C4 -0.1531(2) 0.6025(2) 0.1876(3) 0.0290(5) Uani d 1 . .
    H H4 -0.263625 0.606043 0.179939 0.035 Uiso calc 1 . .
    C C5 -0.1034(2) 0.4714(2) 0.1817(3) 0.0292(5) Uani d 1 . .
    H H5 -0.179938 0.384882 0.170246 0.035 Uiso calc 1 . .
    C C6 0.0580(2) 0.4643(2) 0.1925(2) 0.0262(5) Uani d 1 . .
    C C7 0.2333(2) 0.8614(2) 0.2243(3) 0.0284(5) Uani d 1 . .
    C C8 0.4160(3) 1.0825(3) 0.3806(3) 0.0494(7) Uani d 1 . .
    H H8A 0.495875 1.056174 0.314572 0.074 Uiso calc 1 . .
    H H8B 0.469429 1.131775 0.482449 0.074 Uiso calc 1 . .
    H H8C 0.356664 1.152557 0.357997 0.074 Uiso calc 1 . .
    C C9 -0.2285(3) 0.8986(3) 0.2679(3) 0.0376(6) Uani d 1 . .
    H H9A -0.238127 0.869474 0.352219 0.045 Uiso calc 1 . .
    H H9B -0.226769 1.009573 0.303253 0.045 Uiso calc 1 . .
    C C10 -0.3713(3) 0.8721(3) 0.0443(3) 0.0509(7) Uani d 1 . .
    H H10A -0.362356 0.983164 0.085357 0.076 Uiso calc 1 . .
    H H10B -0.473812 0.824240 -0.019781 0.076 Uiso calc 1 . .
    H H10C -0.284222 0.844062 -0.012623 0.076 Uiso calc 1 . .
    C C11 0.0113(3) 0.2090(2) 0.1794(3) 0.0314(5) Uani d 1 . .
    H H11A -0.065027 0.172092 0.087538 0.038 Uiso calc 1 . .
    H H11B 0.071162 0.126917 0.174037 0.038 Uiso calc 1 . .
    C C12 0.0227(3) 0.2754(3) 0.4335(3) 0.0487(7) Uani d 1 . .
    H H12A 0.078802 0.191711 0.426820 0.073 Uiso calc 1 . .
    H H12B -0.044987 0.291178 0.510676 0.073 Uiso calc 1 . .
    H H12C 0.100661 0.368863 0.457137 0.073 Uiso calc 1 . .
    C C13 0.3446(2) 0.5742(3) 0.2107(3) 0.0313(6) Uani d 1 . .
    H H13A 0.356492 0.490502 0.118404 0.038 Uiso calc 1 . .
    H H13B 0.409856 0.669321 0.215295 0.038 Uiso calc 1 . .
    C C14 0.4080(2) 0.5412(2) 0.3378(3) 0.0305(5) Uani d 1 . .
loop_
    _atom_site_aniso_label
    _atom_site_aniso_U_11
    _atom_site_aniso_U_22
    _atom_site_aniso_U_33
    _atom_site_aniso_U_12
    _atom_site_aniso_U_13
    _atom_site_aniso_U_23
    O1 0.0385(9) 0.0556(11) 0.0457(13) -0.0099(8) -0.0036(8) 0.0315(9)
    O2 0.0435(10) 0.0378(9) 0.0348(12) -0.0124(7) -0.0001(8) 0.0095(8)
    O3 0.0246(8) 0.0319(8) 0.0551(13) 0.0073(7) 0.0093(7) 0.0217(8)
    O4 0.0259(8) 0.0473(10) 0.0627(14) 0.0081(7) 0.0063(8) 0.0351(9)
    O5 0.0300(8) 0.0276(8) 0.0384(11) 0.0054(6) 0.0041(7) 0.0156(7)
    O6 0.0350(9) 0.0405(9) 0.0339(12) 0.0031(7) 0.0048(7) 0.0189(8)
    O7 0.0339(9) 0.0460(9) 0.0320(12) 0.0076(7) 0.0029(8) 0.0159(8)
    O8 0.0354(9) 0.0633(11) 0.0482(14) 0.0216(8) 0.0067(8) 0.0311(10)
    C1 0.0224(10) 0.0305(11) 0.0229(14) 0.0026(9) 0.0015(9) 0.0112(9)
    C2 0.0245(11) 0.0282(11) 0.0243(15) 0.0007(9) 0.0016(9) 0.0127(9)
    C3 0.0269(11) 0.0283(11) 0.0281(15) 0.0075(9) 0.0032(9) 0.0144(10)
    C4 0.0219(11) 0.0340(12) 0.0320(16) 0.0036(9) 0.0019(9) 0.0151(10)
    C5 0.0239(11) 0.0299(12) 0.0312(15) -0.0015(9) 0.0006(9) 0.0123(10)
    C6 0.0266(11) 0.0283(11) 0.0248(15) 0.0060(9) 0.0022(9) 0.0118(10)
    C7 0.0233(11) 0.0333(12) 0.0313(16) 0.0057(9) 0.0019(10) 0.0161(11)
    C8 0.0392(14) 0.0377(14) 0.055(2) -0.0118(11) 0.0019(13) 0.0082(12)
    C9 0.0320(12) 0.0371(13) 0.0486(19) 0.0120(10) 0.0119(11) 0.0191(12)
    C10 0.0426(15) 0.0641(17) 0.060(2) 0.0190(13) 0.0137(13) 0.0355(15)
    C11 0.0370(13) 0.0257(11) 0.0293(16) 0.0006(9) 0.0014(10) 0.0111(10)
    C12 0.0506(16) 0.0578(17) 0.0354(19) 0.0046(13) 0.0034(12) 0.0187(13)
    C13 0.0237(11) 0.0346(12) 0.0395(17) 0.0064(9) 0.0054(10) 0.0186(11)
    C14 0.0206(11) 0.0317(12) 0.0389(18) 0.0009(9) 0.0013(10) 0.0158(11)
_geom_special_details
;
 All esds (except the esd in the dihedral angle between two l.s. planes)
 are estimated using the full covariance matrix.  The cell esds are taken
 into account individually in the estimation of esds in distances, angles
 and torsion angles; correlations between esds in cell parameters are only
 used when they are defined by crystal symmetry.  An approximate (isotropic)
 treatment of cell esds is used for estimating esds involving l.s. planes.
;
loop_
    _geom_bond_atom_site_label_1
    _geom_bond_atom_site_label_2
    _geom_bond_site_symmetry_2
    _geom_bond_distance
    _geom_bond_publ_flag
    O1 C7 . 1.196(3) ?
    O2 C7 . 1.329(3) ?
    O2 C8 . 1.461(3) ?
    O3 C3 . 1.379(2) ?
    O3 C9 . 1.429(3) ?
    O4 C9 . 1.400(3) ?
    O4 C10 . 1.425(3) ?
    O5 C6 . 1.372(2) ?
    O5 C11 . 1.429(2) ?
    O6 C11 . 1.390(3) ?
    O6 C12 . 1.417(3) ?
    O7 C14 . 1.240(3) ?
    O8 C14 . 1.308(3) ?
    O8 H8 . 0.8400 ?
    C1 C2 . 1.386(3) ?
    C1 C6 . 1.408(3) ?
    C1 C13 . 1.513(3) ?
    C2 C3 . 1.406(3) ?
    C2 C7 . 1.496(3) ?
    C3 C4 . 1.383(3) ?
    C4 C5 . 1.374(3) ?
    C4 H4 . 0.9500 ?
    C5 C6 . 1.391(3) ?
    C5 H5 . 0.9500 ?
    C8 H8A . 0.9800 ?
    C8 H8B . 0.9800 ?
    C8 H8C . 0.9800 ?
    C9 H9A . 0.9900 ?
    C9 H9B . 0.9900 ?
    C10 H10A . 0.9800 ?
    C10 H10B . 0.9800 ?
    C10 H10C . 0.9800 ?
    C11 H11A . 0.9900 ?
    C11 H11B . 0.9900 ?
    C12 H12A . 0.9800 ?
    C12 H12B . 0.9800 ?
    C12 H12C . 0.9800 ?
    C13 C14 . 1.499(3) ?
    C13 H13A . 0.9900 ?
    C13 H13B . 0.9900 ?
loop_
    _geom_angle_atom_site_label_1
    _geom_angle_atom_site_label_2
    _geom_angle_atom_site_label_3
    _geom_angle_site_symmetry_1
    _geom_angle_site_symmetry_3
    _geom_angle
    _geom_angle_publ_flag
    C7 O2 C8 . . 115.27(19) ?
    C3 O3 C9 . . 116.23(16) ?
    C9 O4 C10 . . 113.21(19) ?
    C6 O5 C11 . . 117.44(16) ?
    C11 O6 C12 . . 113.99(18) ?
    C14 O8 H8 . . 109.5 ?
    C2 C1 C6 . . 119.14(18) ?
    C2 C1 C13 . . 123.33(18) ?
    C6 C1 C13 . . 117.51(18) ?
    C1 C2 C3 . . 120.27(18) ?
    C1 C2 C7 . . 122.31(18) ?
    C3 C2 C7 . . 117.40(18) ?
    O3 C3 C4 . . 124.46(18) ?
    O3 C3 C2 . . 115.83(17) ?
    C4 C3 C2 . . 119.71(18) ?
    C5 C4 C3 . . 120.44(19) ?
    C5 C4 H4 . . 119.8 ?
    C3 C4 H4 . . 119.8 ?
    C4 C5 C6 . . 120.48(18) ?
    C4 C5 H5 . . 119.8 ?
    C6 C5 H5 . . 119.8 ?
    O5 C6 C5 . . 125.22(17) ?
    O5 C6 C1 . . 114.84(17) ?
    C5 C6 C1 . . 119.94(19) ?
    O1 C7 O2 . . 122.7(2) ?
    O1 C7 C2 . . 125.0(2) ?
    O2 C7 C2 . . 112.25(19) ?
    O2 C8 H8A . . 109.5 ?
    O2 C8 H8B . . 109.5 ?
    H8A C8 H8B . . 109.5 ?
    O2 C8 H8C . . 109.5 ?
    H8A C8 H8C . . 109.5 ?
    H8B C8 H8C . . 109.5 ?
    O4 C9 O3 . . 113.0(2) ?
    O4 C9 H9A . . 109.0 ?
    O3 C9 H9A . . 109.0 ?
    O4 C9 H9B . . 109.0 ?
    O3 C9 H9B . . 109.0 ?
    H9A C9 H9B . . 107.8 ?
    O4 C10 H10A . . 109.5 ?
    O4 C10 H10B . . 109.5 ?
    H10A C10 H10B . . 109.5 ?
    O4 C10 H10C . . 109.5 ?
    H10A C10 H10C . . 109.5 ?
    H10B C10 H10C . . 109.5 ?
    O6 C11 O5 . . 112.89(17) ?
    O6 C11 H11A . . 109.0 ?
    O5 C11 H11A . . 109.0 ?
    O6 C11 H11B . . 109.0 ?
    O5 C11 H11B . . 109.0 ?
    H11A C11 H11B . . 107.8 ?
    O6 C12 H12A . . 109.5 ?
    O6 C12 H12B . . 109.5 ?
    H12A C12 H12B . . 109.5 ?
    O6 C12 H12C . . 109.5 ?
    H12A C12 H12C . . 109.5 ?
    H12B C12 H12C . . 109.5 ?
    C14 C13 C1 . . 113.74(19) ?
    C14 C13 H13A . . 108.8 ?
    C1 C13 H13A . . 108.8 ?
    C14 C13 H13B . . 108.8 ?
    C1 C13 H13B . . 108.8 ?
    H13A C13 H13B . . 107.7 ?
    O7 C14 O8 . . 123.2(2) ?
    O7 C14 C13 . . 122.6(2) ?
    O8 C14 C13 . . 114.1(2) ?
loop_
    _geom_torsion_atom_site_label_1
    _geom_torsion_atom_site_label_2
    _geom_torsion_atom_site_label_3
    _geom_torsion_atom_site_label_4
    _geom_torsion_site_symmetry_1
    _geom_torsion_site_symmetry_2
    _geom_torsion_site_symmetry_3
    _geom_torsion_site_symmetry_4
    _geom_torsion
    _geom_torsion_publ_flag
    C6 C1 C2 C3 . . . . -0.3(3) ?
    C13 C1 C2 C3 . . . . 178.2(2) ?
    C6 C1 C2 C7 . . . . -178.5(2) ?
    C13 C1 C2 C7 . . . . 0.0(3) ?
    C9 O3 C3 C4 . . . . 24.5(3) ?
    C9 O3 C3 C2 . . . . -154.8(2) ?
    C1 C2 C3 O3 . . . . 178.31(19) ?
    C7 C2 C3 O3 . . . . -3.4(3) ?
    C1 C2 C3 C4 . . . . -1.0(3) ?
    C7 C2 C3 C4 . . . . 177.3(2) ?
    O3 C3 C4 C5 . . . . -178.0(2) ?
    C2 C3 C4 C5 . . . . 1.2(3) ?
    C3 C4 C5 C6 . . . . -0.1(3) ?
    C11 O5 C6 C5 . . . . -1.9(3) ?
    C11 O5 C6 C1 . . . . 178.44(19) ?
    C4 C5 C6 O5 . . . . 179.1(2) ?
    C4 C5 C6 C1 . . . . -1.2(3) ?
    C2 C1 C6 O5 . . . . -178.9(2) ?
    C13 C1 C6 O5 . . . . 2.6(3) ?
    C2 C1 C6 C5 . . . . 1.4(3) ?
    C13 C1 C6 C5 . . . . -177.2(2) ?
    C8 O2 C7 O1 . . . . 1.1(3) ?
    C8 O2 C7 C2 . . . . -178.97(19) ?
    C1 C2 C7 O1 . . . . 99.6(3) ?
    C3 C2 C7 O1 . . . . -78.6(3) ?
    C1 C2 C7 O2 . . . . -80.3(3) ?
    C3 C2 C7 O2 . . . . 101.5(2) ?
    C10 O4 C9 O3 . . . . -67.6(2) ?
    C3 O3 C9 O4 . . . . -77.8(2) ?
    C12 O6 C11 O5 . . . . -65.5(2) ?
    C6 O5 C11 O6 . . . . -61.3(2) ?
    C2 C1 C13 C14 . . . . 119.8(2) ?
    C6 C1 C13 C14 . . . . -61.7(3) ?
    C1 C13 C14 O7 . . . . -29.8(3) ?
    C1 C13 C14 O8 . . . . 152.52(19) ?
loop_
    _geom_hbond_atom_site_label_D
    _geom_hbond_atom_site_label_H
    _geom_hbond_atom_site_label_A
    _geom_hbond_site_symmetry_A
    _geom_hbond_distance_DH
    _geom_hbond_distance_HA
    _geom_hbond_distance_DA
    _geom_hbond_angle_DHA
    _geom_hbond_publ_flag
    C4 H4 O4 . 0.95 2.41 3.022(3) 122 no
    O8 H8 O7 2_666 0.84 1.85 2.676(2) 168 yes
    C9 H9B O6 1_565 0.99 2.43 3.256(3) 140 yes
    C11 H11A O1 2_565 0.99 2.38 3.366(3) 175 yes
    C13 H13B O4 1_655 0.99 2.50 3.421(3) 155 yes
    C12 H12B Cg 2_566 0.98 2.66 3.451(3) 138 yes
_shelx_space_group_comment
;
The symmetry employed for this shelxl refinement is uniquely defined
by the following loop, which should always be used as a source of
symmetry information in preference to the above space-group names.
They are only intended as comments.
;
_shelx_estimated_absorpt_T_min     0.966
_shelx_estimated_absorpt_T_max     0.977
_shelx_hkl_file
;
  10   2  -2   37.67   24.62
 -10  -2   2   57.57   17.45
 -10  -2   3    7.00   17.57
  10   2  -3   13.17   24.51
 -10  -1   1   87.78   18.03
  10   1  -1   50.99   18.18
 -10  -1   2   33.38   17.88
  10   1  -2   30.60   17.92
  10   1  -3   22.86   17.21
 -10  -1   3   14.29   17.58
  10   1  -4   94.06   18.38
 -10  -1   4   68.96   25.99
  10   0  -1   34.30   17.68
 -10   0   1   19.97   17.86
 -10   0   2    3.34   23.87
  10   0  -2    1.96   16.94
 -10   0   3   58.56   17.49
  10   0  -3   61.39   24.20
 -10   0   4   14.33   18.23
  10   0  -4   25.13   17.69
  10  -1   0    8.21   17.04
 -10   1   0   -7.03   17.63
 -10   1   1  121.48   17.98
  10  -1  -1  116.11   18.39
 -10   1   2   -1.74   16.87
  10  -1  -2   31.92   23.43
 -10   1   3   17.40   16.92
  10  -1  -3   -7.27   16.70
 -10   1   4   -0.42   17.77
  10  -1  -4   18.39   16.89
 -10   2   0   16.67   17.31
  10  -2   0   14.66   17.24
  10  -2  -1   49.89   17.22
 -10   2   1   52.18   17.08
  10  -2  -2  -10.89   16.86
 -10   2   2   17.09   16.46
 -10   2   3   78.71   17.79
  10  -2  -3   49.98   17.68
  10  -2  -4   20.46   17.28
 -10   2   4   21.36   17.66
  10  -3   0  -22.72   16.62
 -10   3   0  -23.28   16.99
 -10   3   1   11.56   17.05
  10  -3  -1   37.51   16.99
  10  -3  -2   -3.32   16.43
 -10   3   2   28.95   16.34
  10  -3  -3   11.36   16.60
 -10   3   3   -1.32   17.40
 -10   4   0   64.10   24.26
  10  -4   0   75.89   17.31
 -10   4   1   -5.55   24.30
  10  -4  -1   15.78   17.31
 -10   4   2   18.02   16.87
  10  -4  -2   23.08   16.85
 -10   5   0   -8.52   17.15
  10  -5   0   -2.45   24.02
  10  -5  -1    6.16   17.11
  -9  -4   1  -17.78   17.26
   9   4  -1   17.83   16.50
   9   4  -2    8.23   16.50
  -9  -4   2   -6.72   16.56
   9   4  -3   14.39   16.57
  -9  -4   3   28.41   23.24
  -9  -4   4   46.19   17.24
   9   4  -4   27.42   17.51
  -9  -4   5   -9.11   24.54
   9   4  -5   17.78   17.57
  -9  -3   1   -7.30   16.33
   9   3  -1   -7.16   16.23
   9   3  -2   17.35   15.86
  -9  -3   2    3.51   22.84
  -9  -3   3   -0.15   22.89
   9   3  -3   10.23   16.15
  -9  -3   4   32.95   16.56
   9   3  -4   27.83   23.55
   9   3  -5   48.28   24.70
  -9  -3   5   31.63   17.54
  -9  -3   6   -0.70   25.18
   9   3  -6   22.50   17.74
  -9  -2   1  117.54   17.13
   9   2  -1  116.68   17.30
   9   2  -2    2.25   15.80
  -9  -2   2    2.97   16.19
   9   2  -3   41.50   16.31
  -9  -2   3   17.70   16.78
  -9  -2   4    0.35   16.42
   9   2  -4    1.62   23.35
  -9  -2   5   24.60   17.13
   9   2  -5   25.48   24.15
  -9  -2   6   47.14   25.17
   9   2  -6   28.06   17.85
  -9  -2   7    9.31   18.67
   9   2  -7   32.64   25.34
  -9  -1   1    4.91   15.84
   9   1  -1    2.82   15.82
   9   1  -2   11.42   22.33
  -9  -1   2   11.82   16.03
   9   1  -3    8.94   16.17
  -9  -1   3    9.63   16.05
  -9  -1   4    6.82   16.84
   9   1  -4   -5.55   23.48
  -9  -1   5   34.76   24.79
   9   1  -5   42.26   17.07
   9   1  -6   24.35   24.46
  -9  -1   6   24.07   24.81
   9   1  -7   -2.46   17.86
  -9  -1   7    8.60   18.12
  -9   0   1    2.33   15.90
   9   0  -1    6.07   15.51
   9   0  -2    9.89   15.75
  -9   0   2   -3.75   16.27
   9   0  -3   86.01   22.89
  -9   0   3   58.06   17.13
   9   0  -4   35.98   23.36
  -9   0   4   30.76   17.08
   9   0  -5  156.35   18.19
  -9   0   5  163.43   25.63
  -9   0   6   30.34   25.36
   9   0  -6   22.19   17.65
  -9   0   7   -2.36   18.30
   9   0  -7  -11.20   25.30
   9  -1   0   80.69   22.45
  -9   1   0   56.33   16.62
  -9   1   1    8.37   15.62
   9  -1  -1    9.13   16.11
   9  -1  -2  111.14   17.38
  -9   1   2  107.10   16.89
  -9   1   3   64.17   16.78
   9  -1  -3   67.60   16.44
   9  -1  -4   51.04   16.93
  -9   1   4   51.90   17.23
   9  -1  -5   -0.76   23.36
  -9   1   5    0.40   17.22
  -9   1   6  -12.51   17.95
   9  -1  -6   -5.29   24.21
   9  -2   0   20.92   15.69
  -9   2   0    7.57   16.00
   9  -2  -1   22.08   15.66
  -9   2   1   17.58   15.76
  -9   2   2  240.42   17.89
   9  -2  -2  272.97   18.83
   9  -2  -3   -2.22   15.72
  -9   2   3    5.87   16.13
  -9   2   4   53.23   17.41
   9  -2  -4   62.78   23.23
   9  -2  -5   39.90   16.73
  -9   2   5   65.18   24.64
   9  -2  -6    1.71   24.31
  -9   2   6   11.03   17.58
  -9   3   0   62.64   16.33
   9  -3   0   53.80   22.91
   9  -3  -1   10.08   22.34
  -9   3   1   16.75   15.56
  -9   3   2   -5.56   16.02
   9  -3  -2   -0.30   15.43
   9  -3  -3   46.98   16.39
  -9   3   3   34.62   17.23
   9  -3  -4   -9.52   22.61
  -9   3   4   -4.52   17.04
   9  -3  -5   -4.27   23.27
  -9   3   5   -0.15   17.44
  -9   4   0   19.95   22.40
   9  -4   0   10.72   15.83
   9  -4  -1   13.24   16.01
  -9   4   1   27.92   22.34
  -9   4   2   16.65   16.28
   9  -4  -2   12.92   16.16
   9  -4  -3   -0.85   15.66
  -9   4   3    5.55   16.42
   9  -4  -4   13.36   16.55
  -9   4   4   30.50   17.60
  -9   4   5  -20.43   18.11
   9  -4  -5   -6.32   16.75
   9  -5   0   15.41   16.14
  -9   5   0   19.67   22.50
  -9   5   1  -12.72   16.30
   9  -5  -1  -12.58   16.32
   9  -5  -2   28.94   22.70
  -9   5   2   15.89   23.71
  -9   5   3   14.82   17.28
   9  -5  -3    4.13   16.42
   9  -5  -4    0.93   16.68
   9  -6   0  123.60   18.29
  -9   6   0   68.41   18.28
  -9   6   1    4.00   16.98
   9  -6  -1    4.96   16.57
   9  -6  -2  141.53   18.58
  -9   6   2  119.95   19.28
  -9   7   0   -2.92   17.52
   9  -7   0  -15.07   24.62
   9  -7  -1   -2.99   17.38
   8   6  -2    8.75   23.70
  -8  -6   2   -8.39   17.19
  -8  -6   3   25.01   23.64
   8   6  -3    6.70   17.06
   8   6  -4   79.80   24.62
  -8  -6   4   75.60   24.48
   8   6  -5   37.54   18.10
  -8  -6   5   40.03   17.44
   8   6  -6  101.52   26.73
  -8  -5   1  106.36   23.80
   8   5  -1   78.50   17.27
  -8  -5   2   46.87   16.93
   8   5  -2   89.50   22.89
  -8  -5   3   57.34   23.26
   8   5  -3   61.27   23.60
   8   5  -4    2.58   16.23
  -8  -5   4   -1.33   22.88
  -8  -5   5   33.05   16.98
   8   5  -5   43.17   17.33
  -8  -5   6    3.77   24.13
   8   5  -6   34.97   17.29
   8   5  -7   14.62   17.76
  -8  -5   7   21.59   17.17
  -8  -4   1    6.22   22.35
   8   4  -1    2.98   15.77
   8   4  -2   58.79   22.22
  -8  -4   2   32.87   15.95
  -8  -4   3    3.56   15.65
   8   4  -3    1.71   22.10
  -8  -4   4   21.56   22.43
   8   4  -4   11.04   15.96
  -8  -4   5    5.06   22.68
   8   4  -5    4.66   16.63
   8   4  -6   17.91   17.18
  -8  -4   6    3.35   16.84
   8   4  -7   61.24   18.39
  -8  -4   7   77.92   18.35
   8   4  -8   13.49   17.42
  -8  -4   8   12.25   17.59
   8   3  -1   98.18   22.18
  -8  -3   1  108.62   22.50
  -8  -3   2  181.97   14.11
   8   3  -2  178.59   14.50
  -8  -3   3   -4.12   19.63
   8   3  -3   -0.79   12.13
  -8  -3   4  132.58   16.65
   8   3  -4  123.96   21.39
   8   3  -5    8.73   22.67
  -8  -3   5   13.65   22.88
   8   3  -6   14.25   16.72
  -8  -3   6   10.84   16.67
  -8  -3   7   64.63   24.80
   8   3  -7   86.02   25.12
   8   3  -8   16.05   17.75
  -8  -3   8   44.61   24.62
   8   2  -1  -11.63   16.74
  -8  -2   1   -6.77   12.03
  -8  -2   2  119.55   13.25
   8   2  -2  117.01   13.74
  -8  -2   3   22.12   17.27
   8   2  -3   24.15   17.57
  -8  -2   4   74.00   18.34
   8   2  -4   70.67   13.71
  -8  -2   5  179.21   18.05
   8   2  -5  139.20   15.49
   8   2  -6   32.00   16.58
  -8  -2   6   -4.58   16.87
  -8  -2   7   46.64   18.37
   8   2  -7   75.82   24.68
  -8  -2   8   68.62   18.48
   8   2  -8  102.53   25.48
   8   1  -1  132.12   17.76
  -8  -1   1  119.96   17.91
   8   1  -2    1.75   12.15
  -8  -1   2   -5.85   12.03
   8   1  -3    2.52   11.92
  -8  -1   3   -3.52   17.15
   8   1  -4  221.70   19.97
  -8  -1   4  165.83   14.90
  -8  -1   5    7.44   18.45
   8   1  -5    7.31   12.80
  -8  -1   6   28.41   17.34
   8   1  -6   25.56   17.25
   8   1  -7    1.18   23.94
  -8  -1   7   -7.41   17.28
  -8  -1   8   16.93   24.60
   8   1  -8    8.65   24.78
  -8   0   1  384.72   21.05
   8   0  -1  442.01   21.13
  -8   0   2   28.53   12.27
   8   0  -2   22.01   17.18
  -8   0   3  114.82   14.01
   8   0  -3  127.97   13.44
   8   0  -4  102.91   13.61
  -8   0   4   70.74   13.37
   8   0  -5   46.82   18.40
  -8   0   5   29.70   13.35
  -8   0   6   11.38   16.64
   8   0  -6    8.00   23.41
   8   0  -7   31.24   24.30
  -8   0   7    8.35   17.45
   8   0  -8    5.86   17.70
  -8   0   8    5.96   17.60
   8  -1   0   43.24   12.28
  -8   1   0   28.69   11.98
  -8   1   1   81.23   12.93
   8  -1  -1  101.35   17.61
  -8   1   2   14.07   12.10
   8  -1  -2    9.29   11.76
  -8   1   3    9.47   11.98
   8  -1  -3   -1.39   12.06
   8  -1  -4   -4.21   17.37
  -8   1   4   -2.53   12.54
  -8   1   5   95.23   21.91
   8  -1  -5  108.28   14.47
  -8   1   6   23.22   16.88
   8  -1  -6   24.38   23.52
   8  -1  -7   11.61   24.43
  -8   1   7   29.82   24.14
  -8   1   8    4.24   24.78
   8  -1  -8    6.11   17.37
   8  -2   0  290.38   16.59
  -8   2   0  318.38   15.24
   8  -2  -1   90.02   13.11
  -8   2   1   74.95   12.91
  -8   2   2  115.59   13.43
   8  -2  -2  135.18   13.93
   8  -2  -3   89.68   13.47
  -8   2   3   68.12   13.49
   8  -2  -4   22.72   17.23
  -8   2   4   11.07   12.83
  -8   2   5  207.63   19.53
   8  -2  -5  242.37   24.99
  -8   2   6   21.59   16.39
   8  -2  -6    5.94   16.37
  -8   2   7   14.22   17.55
   8  -2  -7   27.66   17.08
  -8   3   0   13.67   12.25
   8  -3   0   19.03   12.12
   8  -3  -1  295.93   14.85
  -8   3   1  280.79   14.96
  -8   3   2    2.84   12.22
   8  -3  -2   -2.33   12.03
  -8   3   3    6.13   12.61
   8  -3  -3   14.43   12.13
  -8   3   4    2.25   16.03
   8  -3  -4  -10.36   15.74
   8  -3  -5  145.36   17.89
  -8   3   5  103.89   25.15
  -8   3   6  -10.77   17.42
   8  -3  -6    2.20   16.47
  -8   3   7   29.14   18.34
   8  -3  -7   45.06   18.04
   8  -4   0  182.48   14.54
  -8   4   0  177.09   14.09
  -8   4   1    2.55   12.02
   8  -4  -1    6.65   12.03
   8  -4  -2   -3.77   12.11
  -8   4   2   12.92   12.13
   8  -4  -3    7.14   15.09
  -8   4   3    2.81   22.59
   8  -4  -4   15.28   15.40
  -8   4   4    6.31   16.54
   8  -4  -5    1.90   22.88
  -8   4   5   10.73   24.12
   8  -4  -6    7.11   17.18
  -8   4   6   -3.50   25.58
   8  -5   0  110.28   13.66
  -8   5   0   71.48   13.73
   8  -5  -1   20.02   12.69
  -8   5   1   17.90   12.89
   8  -5  -2    2.82   15.75
  -8   5   2   -4.51   16.27
   8  -5  -3  160.05   17.64
  -8   5   3  133.43   25.22
   8  -5  -4   10.09   16.14
  -8   5   4    3.62   17.56
  -8   5   5   13.48   25.40
   8  -5  -5   25.51   16.39
  -8   6   0   11.31   16.34
   8  -6   0   21.91   16.33
  -8   6   1    7.90   16.20
   8  -6  -1    1.32   16.06
  -8   6   2   20.26   24.26
   8  -6  -2    5.78   16.38
   8  -6  -3    3.55   16.48
  -8   6   3    8.71   17.23
  -8   6   4    7.68   18.44
   8  -6  -4   19.22   16.70
  -8   7   0   12.13   23.82
   8  -7   0    0.34   16.86
  -8   7   1   55.06   18.07
   8  -7  -1   84.57   24.87
   8  -7  -2   13.62   17.05
  -8   7   2    5.40   17.90
  -8   7   3   39.30   18.73
   8  -7  -3   20.64   17.75
   8  -8   0    4.41   17.65
  -8   8   0    9.58   24.83
  -8   8   1   11.43   17.93
   8  -8  -1   -2.36   17.88
  -7  -7   1    8.31   17.00
   7   7  -1    9.01   24.32
  -7  -7   2   91.64   24.64
   7   7  -2   64.56   17.82
   7   7  -3   18.90   16.94
  -7  -7   3   10.57   16.82
   7   7  -4   31.35   17.01
  -7  -7   4   36.43   17.26
   7   7  -5  127.96   18.70
  -7  -7   5  144.24   18.47
  -7  -7   6   36.90   16.83
   7   7  -6   39.58   17.80
   7   7  -7  127.06   26.68
  -7  -7   7   74.80   18.81
  -7  -6   1   11.92   23.21
   7   6  -1   19.21   16.45
   7   6  -2   -6.63   15.88
  -7  -6   2    3.88   16.13
  -7  -6   3    5.69   16.14
   7   6  -3    7.15   15.91
   7   6  -4   19.65   22.59
  -7  -6   4    8.88   15.96
   7   6  -5  111.50   18.00
  -7  -6   5   96.27   17.46
   7   6  -6   20.38   24.29
  -7  -6   6   21.30   16.65
   7   6  -7   10.55   17.20
  -7  -6   7    1.26   16.45
  -7  -6   8   -6.81   17.15
   7   6  -8   -2.95   17.78
   7   5  -1    8.45   15.64
  -7  -5   1   11.53   15.55
   7   5  -2   -2.41   15.61
  -7  -5   2  -15.50   21.56
   7   5  -3  136.39   14.13
  -7  -5   3  134.07   20.89
   7   5  -4    1.06   17.60
  -7  -5   4   -5.37   15.47
   7   5  -5   12.50   15.78
  -7  -5   5   17.30   21.93
   7   5  -6   35.14   17.10
  -7  -5   6   20.20   16.61
  -7  -5   7   58.17   17.03
   7   5  -7   67.32   18.10
  -7  -5   8  -11.31   16.55
   7   5  -8   -9.54   24.72
  -7  -5   9    6.95   24.02
   7   5  -9    9.88   25.01
   7   4  -1   10.79   11.98
  -7  -4   1   39.65   16.70
   7   4  -2    6.29   16.58
  -7  -4   2    6.62   11.70
  -7  -4   3   36.92   11.84
   7   4  -3   20.72   17.09
  -7  -4   4    6.49   11.98
   7   4  -4    4.29   12.39
  -7  -4   5    7.96   12.08
   7   4  -5    5.47   12.68
  -7  -4   6   12.27   12.82
   7   4  -6   14.24   18.48
  -7  -4   7   65.48   23.79
   7   4  -7   76.51   17.39
  -7  -4   8   63.87   17.82
   7   4  -8   94.57   25.01
  -7  -4   9   34.65   24.16
   7   4  -9   26.02   17.90
  -7  -3   1    1.84   11.76
   7   3  -1    3.85   11.54
  -7  -3   2 1352.44   25.63
   7   3  -2 1312.57   27.66
   7   3  -3   21.75   16.91
  -7  -3   3   17.96   12.18
   7   3  -4  633.93   20.23
  -7  -3   4  657.69   19.07
  -7  -3   5 1064.00   25.38
   7   3  -5  892.73   23.62
   7   3  -6  139.59   14.54
  -7  -3   6  125.61   14.43
  -7  -3   7  429.46   21.98
   7   3  -7  452.12   27.65
   7   3  -8  148.81   25.17
  -7  -3   8  121.71   24.92
  -7  -3   9   67.08   18.22
   7   3  -9   62.98   25.21
   7   2  -1  164.15   17.71
  -7  -2   1  159.06   13.21
  -7  -2   2  321.62   14.64
   7   2  -2  363.91   15.54
  -7  -2   3   -4.22   11.52
   7   2  -3    3.01   11.73
  -7  -2   4  460.91   17.17
   7   2  -4  536.68   18.21
  -7  -2   5   11.38   12.40
   7   2  -5   11.89   12.44
   7   2  -6  640.35   21.61
  -7  -2   6  650.48   22.05
  -7  -2   7   12.32   16.51
   7   2  -7    3.22   13.25
   7   2  -8   13.87   16.29
  -7  -2   8    7.82   17.06
   7   2  -9  153.99   25.60
  -7  -2   9   97.97   19.11
   7   1  -1   -1.28   11.34
  -7  -1   1    1.47   11.23
   7   1  -2   38.26   16.20
  -7  -1   2   32.43   11.26
   7   1  -3   50.57   12.22
  -7  -1   3   57.32   12.13
   7   1  -4   64.69   17.06
  -7  -1   4   42.26   17.40
   7   1  -5   11.69   12.18
  -7  -1   5   -3.19   17.56
   7   1  -6   32.96   13.10
  -7  -1   6   30.28   18.56
   7   1  -7   34.62   13.35
  -7  -1   7   35.03   13.46
  -7  -1   8  -15.80   23.83
   7   1  -8    1.37   16.54
   7   1  -9   -2.70   16.75
  -7  -1   9    5.10   24.10
  -7   0   1   28.18   11.64
   7   0  -1   44.69   11.55
   7   0  -2   71.16   11.93
  -7   0   2   65.20   12.11
   7   0  -3   23.03   12.19
  -7   0   3   27.24   12.03
   7   0  -4  422.59   17.41
  -7   0   4  377.57   16.83
  -7   0   5  109.34   18.97
   7   0  -5  119.81   13.78
  -7   0   6   24.69   18.37
   7   0  -6   16.58   12.87
   7   0  -7   -2.73   23.03
  -7   0   7    5.96   23.33
  -7   0   8   51.11   17.68
   7   0  -8   65.06   17.65
   7   0  -9    5.03   16.65
  -7   0   9   -1.00   24.76
  -7   1   0   -6.19   16.51
   7  -1   0   -7.19   15.88
  -7   1   1  157.46   13.13
   7  -1  -1  166.44   13.13
  -7   1   2  156.19   13.30
   7  -1  -2  167.35   13.39
   7  -1  -3   28.30   11.95
  -7   1   3   35.41   12.13
  -7   1   4  411.27   17.33
   7  -1  -4  461.70   17.78
   7  -1  -5   35.22   12.72
  -7   1   5   18.67   12.87
   7  -1  -6   55.06   18.59
  -7   1   6   42.55   13.80
   7  -1  -7   -0.02   16.25
  -7   1   7   -0.75   16.37
  -7   1   8    1.30   16.70
   7  -1  -8   -5.78   16.49
  -7   1   9    0.53   25.67
   7  -1  -9    8.47   17.52
  -7   2   0   -4.92   11.41
   7  -2   0   -5.70   11.30
   7  -2  -1   17.51   16.52
  -7   2   1   25.64   11.63
   7  -2  -2    0.78   11.46
  -7   2   2   -1.01   11.59
   7  -2  -3    9.37   11.41
  -7   2   3    3.44   11.81
   7  -2  -4  206.37   15.31
  -7   2   4  158.48   19.44
  -7   2   5   10.83   12.58
   7  -2  -5    1.34   17.19
   7  -2  -6   20.40   12.91
  -7   2   6    1.18   18.67
  -7   2   7    4.86   23.33
   7  -2  -7   -3.27   23.12
   7  -2  -8   15.75   16.89
  -7   2   8   18.52   24.61
  -7   3   0   48.47   12.10
   7  -3   0   69.62   16.97
  -7   3   1    4.20   11.54
   7  -3  -1   -2.38   16.04
   7  -3  -2  146.96   13.71
  -7   3   2  135.69   13.55
   7  -3  -3    8.89   11.59
  -7   3   3    7.34   16.91
   7  -3  -4   53.40   12.68
  -7   3   4   52.07   18.17
  -7   3   5  103.87   19.59
   7  -3  -5  127.20   19.21
   7  -3  -6   -5.97   22.93
  -7   3   6  -10.80   16.73
  -7   3   7   -2.22   17.40
   7  -3  -7   -5.56   16.69
   7  -3  -8    2.75   24.49
  -7   3   8    1.18   25.99
  -7   4   0   14.70   11.80
   7  -4   0   15.50   11.69
   7  -4  -1   10.26   16.36
  -7   4   1    5.04   16.57
  -7   4   2  107.17   13.66
   7  -4  -2  135.86   13.27
   7  -4  -3   11.59   12.17
  -7   4   3   20.83   17.73
   7  -4  -4   -2.63   17.20
  -7   4   4    6.73   18.23
   7  -4  -5    5.08   15.54
  -7   4   5   -2.96   16.78
   7  -4  -6   93.09   24.59
  -7   4   6   64.58   25.61
   7  -4  -7    5.61   24.47
  -7   4   7   -1.63   25.65
   7  -5   0   50.07   12.59
  -7   5   0   48.94   17.88
  -7   5   1 1052.78   23.26
   7  -5  -1 1172.02   26.52
   7  -5  -2   21.35   12.43
  -7   5   2   16.01   12.73
   7  -5  -3  333.24   17.25
  -7   5   3  338.15   17.29
  -7   5   4   18.25   16.82
   7  -5  -4    1.73   15.81
  -7   5   5   15.06   25.09
   7  -5  -5   14.90   16.54
  -7   5   6   60.76   18.90
   7  -5  -6   74.84   18.86
   7  -6   0   63.25   13.46
  -7   6   0   30.97   18.40
  -7   6   1   24.61   13.03
   7  -6  -1   32.83   13.00
   7  -6  -2   22.08   12.82
  -7   6   2   12.03   13.29
   7  -6  -3   69.11   16.63
  -7   6   3   65.27   17.70
  -7   6   4   48.80   18.19
   7  -6  -4   53.04   23.43
  -7   6   5   15.05   26.07
   7  -6  -5   41.15   24.21
  -7   7   0  110.52   17.59
   7  -7   0  141.86   22.42
   7  -7  -1    2.86   23.51
  -7   7   1   -7.89   16.96
  -7   7   2    9.44   17.10
   7  -7  -2   19.77   16.69
   7  -7  -3   48.58   17.56
  -7   7   3   33.60   18.08
  -7   7   4   25.62   17.86
   7  -7  -4    1.38   16.88
   7  -8   0   -4.02   24.24
  -7   8   0    3.26   17.17
  -7   8   1   25.92   18.05
   7  -8  -1   21.36   17.17
  -7   8   2  -17.24   18.46
   7  -8  -2  -11.39   23.98
   7  -8  -3    1.13   17.66
  -7   9   0   -8.69   18.17
   7  -9   0  -24.02   25.36
   7  -9  -1   22.48   18.53
  -6  -8   1   -6.82   25.32
   6   8  -1   27.37   25.00
  -6  -8   1   13.31   24.68
  -6  -8   2    3.36   24.10
   6   8  -2   14.62   17.11
  -6  -8   2   10.47   17.14
   6   8  -3    5.11   17.09
  -6  -8   3  -11.53   24.18
  -6  -8   3    7.47   17.52
   6   8  -4    6.87   16.83
  -6  -8   4   16.00   17.10
  -6  -8   4   16.58   16.49
  -6  -8   5   41.79   23.82
   6   8  -5   43.93   17.50
  -6  -8   5   13.77   17.94
   6   8  -6   12.62   17.53
  -6  -8   6   25.68   16.40
  -6  -8   6    3.13   17.84
   6   8  -7   15.07   18.10
  -6  -8   7   14.90   16.43
  -6  -8   7  -20.63   25.69
   6   7  -1   12.42   16.54
  -6  -7   1   -0.55   16.39
  -6  -7   1  -10.39   16.80
   6   7  -2   42.73   23.24
  -6  -7   2   54.03   16.92
   6   7  -3   26.07   22.47
  -6  -7   3   14.32   16.16
  -6  -7   4   20.87   16.25
   6   7  -4   42.72   16.28
   6   7  -5    3.67   23.55
  -6  -7   5   31.69   22.38
   6   7  -6  110.50   17.69
  -6  -7   6  109.76   23.76
  -6  -7   7   51.91   17.32
   6   7  -7   62.13   17.77
   6   7  -8    1.66   17.81
  -6  -7   8    7.18   16.22
   6   7  -9    2.89   18.29
  -6  -7   9   -9.10   18.64
  -6  -7   9   -4.26   16.93
   6   6  -1   39.11   13.18
  -6  -6   1   40.14   15.97
   6   6  -2   -1.66   12.40
  -6  -6   2   -3.31   12.42
  -6  -6   3   10.33   17.16
   6   6  -3   -2.41   17.29
  -6  -6   4   21.30   12.32
   6   6  -4    9.72   12.42
  -6  -6   5   71.17   17.85
   6   6  -5   58.02   13.55
   6   6  -6  -14.44   23.32
  -6  -6   6    0.88   15.70
  -6  -6   7   48.62   16.66
   6   6  -7   48.37   24.57
   6   6  -8    4.59   17.25
  -6  -6   8   16.02   22.89
  -6  -6   9   44.14   17.17
   6   6  -9   50.39   25.35
  -6  -5   1   -3.51   16.84
   6   5  -1    0.26   11.97
  -6  -5   2    8.80   11.77
   6   5  -2   -1.15   16.79
   6   5  -3   32.07   12.27
  -6  -5   3   34.21   12.23
  -6  -5   4    9.99   16.55
   6   5  -4    4.86   12.16
  -6  -5   5    1.63   16.92
   6   5  -5   19.91   12.31
   6   5  -6   -0.17   18.17
  -6  -5   6    2.48   12.25
  -6  -5   7   26.16   12.87
   6   5  -7   17.22   18.82
   6   5  -8   -1.42   23.62
  -6  -5   8    8.41   16.09
   6   5  -9   11.33   16.83
  -6  -5   9    4.70   16.06
  -6  -5  10   -1.57   16.97
   6   5 -10   -5.35   18.14
  -6  -4   1  244.34   14.62
   6   4  -1  222.50   14.34
  -6  -4   2  198.77   13.32
   6   4  -2  155.54   17.49
   6   4  -3   56.73   17.01
  -6  -4   3   74.21   12.19
  -6  -4   4  213.90   14.27
   6   4  -4  203.79   14.18
   6   4  -5   30.66   12.45
  -6  -4   5   20.38   16.75
   6   4  -6   29.23   13.02
  -6  -4   6   22.68   12.71
   6   4  -7  124.36   14.74
  -6  -4   7  152.91   14.89
   6   4  -8  160.63   24.39
  -6  -4   8  116.16   17.71
  -6  -4   9   53.60   23.55
   6   4  -9   53.70   24.49
   6   4 -10   -2.14   24.70
  -6  -4  10    4.30   17.22
  -6  -3   1  272.45   14.52
   6   3  -1  270.88   17.72
  -6  -3   2   59.62   12.07
   6   3  -2   58.64   11.71
  -6  -3   3  263.25   18.33
   6   3  -3  231.25   13.89
  -6  -3   4 1556.67   28.54
   6   3  -4 1510.83   30.66
   6   3  -5  413.84   16.85
  -6  -3   5  463.67   17.50
   6   3  -6  937.72   23.46
  -6  -3   6 1006.07   28.29
   6   3  -7  532.36   24.18
  -6  -3   7  529.35   19.44
   6   3  -8   47.76   13.46
  -6  -3   8   38.19   18.44
  -6  -3   9  560.83   27.27
   6   3  -9  673.64   31.60
   6   3 -10   47.12   19.07
  -6  -3  10   52.78   25.87
   6   2  -1 1171.13   22.84
  -6  -2   1 1223.66   23.37
  -6  -2   2  736.14   19.02
   6   2  -2  819.45   22.52
   6   2  -3  131.06   12.72
  -6  -2   3  130.59   12.70
  -6  -2   4  382.76   15.88
   6   2  -4  355.26   19.85
  -6  -2   5   10.07   16.56
   6   2  -5    1.04   12.24
   6   2  -6   14.51   12.30
  -6  -2   6    5.81   17.37
  -6  -2   7  123.47   19.57
   6   2  -7  144.29   14.49
   6   2  -8  137.02   14.86
  -6  -2   8  117.46   19.72
  -6  -2   9   26.38   23.66
   6   2  -9   37.36   16.70
  -6  -2  10   96.41   26.93
   6   2 -10   79.50   19.12
   6   1  -1  709.62   18.81
  -6  -1   1  720.89   18.59
   6   1  -2  442.18   15.80
  -6  -1   2  494.07   19.57
   6   1  -3   43.41   11.77
  -6  -1   3   37.37   11.72
  -6  -1   4   84.75   12.59
   6   1  -4   86.11   12.71
   6   1  -5   -5.61   12.10
  -6  -1   5   -3.02   12.19
   6   1  -6  126.89   13.79
  -6  -1   6  100.85   18.93
  -6  -1   7  138.06   15.17
   6   1  -7  161.23   19.52
   6   1  -8    7.75   18.02
  -6  -1   8    8.89   18.00
   6   1  -9    6.16   23.10
  -6  -1   9    2.44   23.69
   6   1 -10    9.87   24.98
  -6  -1  10   11.72   25.32
   6   0  -1  147.55   12.58
  -6   0   1  124.05   12.43
  -6   0   2    0.27   10.89
   6   0  -2   -0.44   10.97
   6   0  -3   21.61   11.45
  -6   0   3   17.38   11.54
  -6   0   4   33.52   12.34
   6   0  -4   29.93   16.84
  -6   0   5   56.70   12.86
   6   0  -5   71.51   17.71
  -6   0   6    9.68   12.39
   6   0  -6    7.81   12.55
   6   0  -7   17.83   17.80
  -6   0   7   16.21   12.86
  -6   0   8   88.06   24.21
   6   0  -8   95.35   17.59
  -6   0   9    9.50   16.99
   6   0  -9   15.12   23.39
  -6   0  10    2.74   25.86
   6   0 -10    7.01   25.03
   6  -1   0   53.43   11.71
  -6   1   0   61.97   16.53
   6  -1  -1  323.58   14.63
  -6   1   1  314.16   14.73
  -6   1   2   17.25   11.43
   6  -1  -2   24.39   11.29
  -6   1   3    7.13   11.69
   6  -1  -3   29.16   11.35
  -6   1   4  135.90   18.26
   6  -1  -4  127.57   13.60
  -6   1   5    3.00   11.99
   6  -1  -5   12.51   16.48
   6  -1  -6   48.44   13.15
  -6   1   6   44.39   13.22
  -6   1   7    1.06   12.58
   6  -1  -7    5.23   12.55
   6  -1  -8    7.28   22.43
  -6   1   8    2.84   23.45
   6  -1  -9   42.39   24.01
  -6   1   9   10.06   18.79
  -6   2   0  634.04   21.14
   6  -2   0  598.91   17.47
  -6   2   1   -2.67   11.09
   6  -2  -1    0.99   15.44
   6  -2  -2  140.87   12.95
  -6   2   2  185.42   17.62
   6  -2  -3    4.81   11.36
  -6   2   3    6.54   16.25
   6  -2  -4  250.78   19.13
  -6   2   4  193.61   14.41
  -6   2   5  190.59   19.58
   6  -2  -5  184.18   14.43
  -6   2   6   -0.58   17.82
   6  -2  -6   -0.49   12.30
  -6   2   7   30.33   18.56
   6  -2  -7   42.40   13.06
  -6   2   8   -0.02   17.06
   6  -2  -8    4.61   16.23
   6  -2  -9    8.48   24.02
  -6   2   9   -0.41   25.88
   6  -3   0   68.06   16.76
  -6   3   0   67.12   16.67
  -6   3   1  162.22   13.36
   6  -3  -1  240.03   18.28
  -6   3   2    8.70   11.58
   6  -3  -2    6.95   11.11
   6  -3  -3 1124.11   26.96
  -6   3   3  970.40   22.92
  -6   3   4  234.27   19.71
   6  -3  -4  276.14   19.26
  -6   3   5    5.19   12.40
   6  -3  -5   -1.52   11.97
   6  -3  -6   10.86   17.79
  -6   3   6   15.33   18.42
   6  -3  -7   -6.79   16.38
  -6   3   7   -2.83   17.11
   6  -3  -8   29.00   17.51
  -6   3   8   15.69   25.72
   6  -4   0   12.90   16.42
  -6   4   0    8.90   11.83
   6  -4  -1   93.48   12.62
  -6   4   1   79.12   12.79
   6  -4  -2   27.86   11.81
  -6   4   2   26.46   17.08
   6  -4  -3  120.87   17.87
  -6   4   3  124.33   18.55
   6  -4  -4  307.75   15.86
  -6   4   4  323.07   16.59
   6  -4  -5   70.09   18.10
  -6   4   5   45.30   14.03
  -6   4   6  130.01   18.94
   6  -4  -6  180.85   18.53
   6  -4  -7    3.28   23.82
  -6   4   7    4.92   17.50
  -6   4   8  112.24   21.66
   6  -4  -8  171.11   27.78
  -6   5   0 1728.67   30.20
   6  -5   0 1630.68   27.34
   6  -5  -1  528.55   21.67
  -6   5   1  408.11   16.46
   6  -5  -2  341.32   15.70
  -6   5   2  344.19   20.78
  -6   5   3  961.08   26.86
   6  -5  -3 1077.64   27.61
   6  -5  -4   48.89   13.28
  -6   5   4   55.40   14.01
  -6   5   5  783.64   26.38
   6  -5  -5  873.84   27.86
  -6   5   6  134.73   19.53
   6  -5  -6  172.21   19.90
  -6   5   7   73.84   27.17
   6  -5  -7  100.86   19.46
  -6   6   0  393.69   16.58
   6  -6   0  418.00   16.94
   6  -6  -1   77.85   13.32
  -6   6   1   50.47   13.50
  -6   6   2    8.03   12.88
   6  -6  -2   17.61   12.01
   6  -6  -3   26.64   12.52
  -6   6   3   21.81   13.50
   6  -6  -4   -4.48   22.77
  -6   6   4    2.95   16.89
  -6   6   5   56.67   18.48
   6  -6  -5   88.66   24.60
  -6   6   6    1.60   18.26
   6  -6  -6   -3.60   24.99
  -6   7   0   41.06   13.24
   6  -7   0   38.09   18.45
  -6   7   1   15.00   18.52
   6  -7  -1   16.05   12.79
   6  -7  -2    1.54   17.95
  -6   7   2   17.21   21.51
   6  -7  -3    5.06   16.05
  -6   7   3    7.83   17.23
  -6   7   4   42.68   25.71
   6  -7  -4   45.24   17.44
   6  -7  -5   -1.40   17.52
  -6   7   5   -9.60   18.30
  -6   8   0  123.84   18.71
   6  -8   0  159.86   18.07
  -6   8   1   10.33   24.08
   6  -8  -1    7.10   23.50
   6  -8  -2   74.33   23.92
  -6   8   2   52.50   18.15
   6  -8  -3   13.62   16.90
  -6   8   3   14.93   17.88
  -6   9   0   16.56   18.04
   6  -9   0   12.60   17.29
   6  -9  -1   21.03   17.09
  -6   9   1    2.56   17.75
   6  -9  -2   10.14   17.97
  -6   9   2   23.26   26.35
   6 -10   0   16.96   18.18
  -5  -9   2   -0.94   24.80
   5   9  -2   26.77   24.25
  -5  -9   2    9.93   24.96
  -5  -9   3   55.27   18.52
   5   9  -3   78.86   18.36
  -5  -9   3   97.71   18.67
  -5  -9   4   12.49   24.37
   5   9  -4   34.99   24.05
  -5  -9   4    4.41   16.61
  -5  -9   5   17.66   17.58
  -5  -9   5    4.57   16.60
   5   9  -5  -22.12   24.94
  -5  -9   6   15.89   25.08
  -5  -9   6   17.40   23.62
   5   9  -6  -14.99   25.43
   5   9  -7  120.07   19.93
  -5  -9   7   78.77   20.51
  -5  -9   7  161.24   25.51
  -5  -8   1   32.25   23.62
  -5  -8   1   14.67   17.23
   5   8  -1   37.40   17.23
  -5  -8   2   -3.46   16.51
  -5  -8   2   17.77   23.08
   5   8  -2   -2.27   23.66
  -5  -8   3   26.84   22.77
  -5  -8   3    0.94   16.84
   5   8  -3    2.94   16.60
  -5  -8   4   26.42   16.33
   5   8  -4   -4.84   16.65
  -5  -8   4   -3.03   15.99
  -5  -8   5    8.41   23.06
   5   8  -5   18.61   23.71
  -5  -8   5    8.47   23.95
  -5  -8   6   -2.37   17.19
   5   8  -6   -9.41   17.05
  -5  -8   6    8.76   15.78
   5   8  -7    3.26   17.78
  -5  -8   7   36.20   22.36
  -5  -8   7    4.67   17.83
   5   8  -8   -6.89   18.00
  -5  -8   8    9.66   16.36
  -5  -8   8    2.89   17.79
   5   8  -9  122.83   19.91
  -5  -8   9   86.61   26.32
  -5  -8   9  108.59   19.55
  -5  -7   1  190.66   22.10
   5   7  -1  213.76   21.92
  -5  -7   1  262.62   24.39
  -5  -7   2   26.90   18.00
  -5  -7   2   26.94   12.87
   5   7  -2   14.77   12.83
  -5  -7   3    2.92   12.83
   5   7  -3    7.42   12.65
  -5  -7   3   13.66   12.52
  -5  -7   4  249.43   15.36
   5   7  -4  234.66   19.46
  -5  -7   5   49.11   17.67
   5   7  -5   35.68   12.74
  -5  -7   6   25.97   13.14
   5   7  -6   21.64   13.26
  -5  -7   6   18.58   12.72
  -5  -7   7   43.78   22.70
   5   7  -7   26.19   17.47
  -5  -7   7   43.94   16.94
  -5  -7   8   16.79   24.65
   5   7  -8   21.79   24.15
  -5  -7   8   23.48   16.47
   5   7  -9   44.59   18.23
  -5  -7   9   41.96   18.26
  -5  -7   9   53.88   23.46
   5   7 -10   74.80   26.42
  -5  -7  10   52.08   26.26
  -5  -7  10   60.33   24.24
   5   6  -1  193.87   14.46
  -5  -6   1  206.74   14.66
  -5  -6   2  164.40   18.37
   5   6  -2  129.37   13.56
  -5  -6   3   95.37   13.07
   5   6  -3   82.92   12.84
   5   6  -4   26.02   17.26
  -5  -6   4   18.27   17.05
  -5  -6   5  -13.24   16.94
   5   6  -5   -6.51   17.49
  -5  -6   6   28.88   12.86
   5   6  -6   29.23   13.34
   5   6  -7  139.61   19.80
  -5  -6   7  146.50   19.12
   5   6  -8   35.40   23.59
  -5  -6   8   32.41   16.00
   5   6  -9   -6.32   24.08
  -5  -6   9   -3.47   17.08
  -5  -6   9    2.66   15.47
  -5  -6  10   -1.91   24.89
   5   6 -10    5.37   17.73
  -5  -6  10   -3.12   16.32
  -5  -5   1   -1.58   11.53
   5   5  -1   -1.01   11.48
   5   5  -2   -9.99   16.26
  -5  -5   2   -3.31   16.37
   5   5  -3    0.17   16.28
  -5  -5   3    8.68   16.17
   5   5  -4   98.80   13.06
  -5  -5   4  115.42   17.54
  -5  -5   5  302.88   15.60
   5   5  -5  273.77   15.77
   5   5  -6  477.44   18.39
  -5  -5   6  538.96   18.67
  -5  -5   7    7.87   12.30
   5   5  -7    0.85   18.07
   5   5  -8   17.72   13.21
  -5  -5   8   26.74   12.21
   5   5  -9    4.80   23.36
  -5  -5   9    3.28   21.89
  -5  -5  10   14.39   16.97
   5   5 -10   20.54   17.57
   5   5 -11   -4.62   25.55
  -5  -5  11    8.25   27.33
  -5  -5  11   28.90   18.26
  -5  -4   1  102.11   12.32
   5   4  -1   78.25   12.00
  -5  -4   2  113.36   16.85
   5   4  -2   99.04   12.69
  -5  -4   3  179.71   13.48
   5   4  -3  181.74   13.40
   5   4  -4   -2.32   11.68
  -5  -4   4    9.01   16.17
  -5  -4   5   48.80   16.89
   5   4  -5   32.49   12.42
  -5  -4   6   10.11   11.75
   5   4  -6    8.07   12.11
   5   4  -7    8.06   12.68
  -5  -4   7    5.97   12.14
   5   4  -8   80.47   13.85
  -5  -4   8   76.93   18.22
  -5  -4   9  135.68   24.12
   5   4  -9  155.07   24.29
   5   4 -10   -5.21   24.10
  -5  -4  10    0.27   23.69
  -5  -4  11   -7.04   27.16
  -5  -4  11    0.54   24.97
   5   4 -11    3.79   17.29
  -5  -3   1   18.55   11.01
   5   3  -1   20.50   15.21
   5   3  -2  423.93   15.79
  -5  -3   2  457.66   16.03
  -5  -3   3    4.45   11.03
   5   3  -3    6.12   11.26
   5   3  -4  277.15   14.85
  -5  -3   4  338.38   15.38
  -5  -3   5   18.78   16.38
   5   3  -5   15.02   12.13
  -5  -3   6  149.40   13.80
   5   3  -6  150.26   18.72
  -5  -3   7  140.92   18.55
   5   3  -7  133.66   18.93
  -5  -3   8    1.92   12.13
   5   3  -8   -4.43   12.38
   5   3  -9   84.12   14.58
  -5  -3   9   73.15   21.64
  -5  -3  10    2.61   17.57
   5   3 -10    4.82   17.31
   5   3 -11    2.49   24.39
  -5  -3  11    6.73   19.26
   5   2  -1  886.22   20.51
  -5  -2   1 1041.27   24.48
  -5  -2   2   53.29   11.28
   5   2  -2   59.33   11.39
  -5  -2   3  431.39   16.08
   5   2  -3  383.42   15.51
   5   2  -4   11.54   11.31
  -5  -2   4   11.41   11.41
   5   2  -5  436.45   21.51
  -5  -2   5  463.69   21.14
   5   2  -6  108.10   13.66
  -5  -2   6  117.58   18.10
  -5  -2   7   12.30   17.16
   5   2  -7   13.77   17.03
   5   2  -8   47.38   13.08
  -5  -2   8   39.12   13.39
  -5  -2   9    1.98   20.61
   5   2  -9    0.92   12.72
  -5  -2  10    3.46   17.68
   5   2 -10    8.05   24.16
   5   2 -11    9.94   24.58
  -5  -2  11   -3.01   25.22
   5   1  -1  822.86   19.60
  -5  -1   1  779.18   18.41
   5   1  -2   23.12   11.93
  -5  -1   2   13.71    8.61
   5   1  -3  184.34   13.14
  -5  -1   3  168.86   12.88
   5   1  -4  417.96   16.53
  -5  -1   4  416.43   16.55
  -5  -1   5   93.44   12.67
   5   1  -5   80.87   12.74
  -5  -1   6  103.59   18.44
   5   1  -6  122.30   18.19
   5   1  -7  111.13   18.25
  -5  -1   7  102.32   13.96
   5   1  -8  146.59   19.57
  -5  -1   8  122.32   15.69
  -5  -1   9  100.03   18.46
   5   1  -9  122.93   24.40
  -5  -1  10   61.92   26.13
   5   1 -10   63.92   25.39
   5   0  -1  317.20   13.71
  -5   0   1  318.98   13.45
   5   0  -2 1722.02   28.86
  -5   0   2 1784.71   30.30
   5   0  -3  706.57   21.14
  -5   0   3  688.84   19.46
  -5   0   4   22.33   11.79
   5   0  -4   17.49   11.53
  -5   0   5  273.41   15.89
   5   0  -5  259.27   15.27
   5   0  -6   28.21   12.58
  -5   0   6   39.15   12.62
  -5   0   7    4.00   12.35
   5   0  -7    0.04   12.23
  -5   0   8  147.61   16.37
   5   0  -8  185.00   20.36
   5   0  -9    8.41   22.67
  -5   0   9    8.64   23.91
   5   0 -10    7.51   17.97
  -5   0  10   24.78   18.71
   5  -1   0    9.13   11.67
  -5   1   0    8.02    8.63
   5  -1  -1  259.26   15.03
  -5   1   1  244.44   12.65
   5  -1  -2    5.36   11.91
  -5   1   2    4.95   12.21
  -5   1   3   85.13   12.39
   5  -1  -3   91.39   12.45
  -5   1   4  366.29   20.44
   5  -1  -4  395.32   16.59
   5  -1  -5  356.35   21.23
  -5   1   5  337.88   20.62
  -5   1   6  163.66   19.52
   5  -1  -6  174.74   14.70
  -5   1   7   11.68   18.04
   5  -1  -7   20.66   12.57
   5  -1  -8   51.75   18.85
  -5   1   8   46.60   19.25
  -5   1   9    2.84   24.00
   5  -1  -9   -1.99   22.99
   5  -1 -10    9.32   25.16
  -5   1  10   31.45   24.71
  -5   2   0  536.54   18.56
   5  -2   0  492.84   16.20
  -5   2   1  563.84   16.63
   5  -2  -1  614.23   19.78
   5  -2  -2    2.09    8.58
  -5   2   2   -1.28   15.65
  -5   2   3  187.91   14.09
   5  -2  -3  203.86   13.93
  -5   2   4  253.27   19.28
   5  -2  -4  265.18   14.91
  -5   2   5    0.84   17.02
   5  -2  -5    3.10   11.66
   5  -2  -6   12.78   17.22
  -5   2   6    6.67   17.48
   5  -2  -7   18.06   12.56
  -5   2   7   18.31   13.06
  -5   2   8   54.64   24.54
   5  -2  -8   60.83   23.30
   5  -2  -9   10.13   23.73
  -5   2   9   14.73   25.18
  -5   3   0    3.16    8.81
   5  -3   0    4.63   12.40
   5  -3  -1  436.83   19.81
  -5   3   1  296.01   14.74
   5  -3  -2  202.73   17.67
  -5   3   2  174.34   13.56
   5  -3  -3   12.29   11.27
  -5   3   3   10.34   11.79
   5  -3  -4  309.18   15.75
  -5   3   4  279.31   15.73
   5  -3  -5    5.05   12.03
  -5   3   5   15.73   17.56
   5  -3  -6  124.07   14.53
  -5   3   6   93.34   14.82
  -5   3   7   30.49   19.10
   5  -3  -7   40.82   13.58
  -5   3   8   -2.81   24.62
   5  -3  -8    3.89   23.28
   5  -3  -9   -2.53   23.78
  -5   3   9    9.30   25.08
  -5   4   0   29.38   11.83
   5  -4   0   36.17   11.81
  -5   4   1  394.82   16.22
   5  -4  -1  476.14   20.36
   5  -4  -2   55.30   16.68
  -5   4   2   46.71   12.63
   5  -4  -3   -1.46   16.51
  -5   4   3   -1.79   12.28
   5  -4  -4  401.13   17.26
  -5   4   4  344.74   17.33
  -5   4   5   45.68   18.17
   5  -4  -5   37.92   12.48
  -5   4   6    8.82   18.30
   5  -4  -6    9.74   12.55
  -5   4   7    2.00   24.21
   5  -4  -7    4.73   16.61
   5  -4  -8   21.36   24.44
  -5   4   8    3.58   18.36
  -5   5   0  859.69   20.37
   5  -5   0  896.87   21.17
   5  -5  -1  409.93   16.42
  -5   5   1  383.85   16.38
   5  -5  -2  126.23   13.45
  -5   5   2  118.47   13.66
   5  -5  -3 2235.60   39.00
  -5   5   3 2151.00   38.03
   5  -5  -4   69.89   13.12
  -5   5   4   63.73   13.86
  -5   5   5  151.06   15.85
   5  -5  -5  200.08   15.45
   5  -5  -6    2.36   16.60
  -5   5   6   -1.27   16.99
  -5   5   7   31.74   25.66
   5  -5  -7   29.23   24.97
  -5   6   0  219.18   19.08
   5  -6   0  208.03   19.02
   5  -6  -1    7.06   12.12
  -5   6   1    8.86   17.44
  -5   6   2  219.72   15.31
   5  -6  -2  248.40   19.41
   5  -6  -3   41.69   12.83
  -5   6   3   42.81   13.27
   5  -6  -4  152.65   14.67
  -5   6   4  138.69   15.18
  -5   6   5    4.00   16.88
   5  -6  -5   -7.13   16.52
  -5   6   6    6.55   17.65
   5  -6  -6    8.13   24.47
  -5   7   0   -4.68   12.90
   5  -7   0   20.81   12.45
   5  -7  -1   14.79   12.39
  -5   7   1   14.10   13.05
   5  -7  -2   37.31   12.50
  -5   7   2   23.61   18.66
   5  -7  -3   18.37   13.08
  -5   7   3   17.11   13.68
   5  -7  -4   -3.07   16.21
  -5   7   4   -2.14   24.00
   5  -7  -5   26.88   17.93
  -5   7   5   28.70   25.10
   5  -8   0   19.73   13.34
  -5   8   0   15.84   18.76
   5  -8  -1  160.07   14.98
  -5   8   1  138.24   14.92
   5  -8  -2   19.57   16.20
  -5   8   2   18.91   24.02
  -5   8   3   35.60   17.39
   5  -8  -3   49.54   23.22
  -5   8   4    9.03   24.91
   5  -8  -4    2.34   16.88
  -5   9   0   46.05   17.32
   5  -9   0   35.63   17.30
   5  -9  -1   18.79   23.83
  -5   9   1   21.18   17.53
  -5   9   2  -12.68   17.70
   5  -9  -2   -3.31   16.79
   5  -9  -3    3.09   24.25
  -5  10   0   29.18   17.98
   5 -10   0   41.73   18.20
   5 -10  -1   10.19   17.43
  -5  10   1   -6.38   18.50
  -4 -10   3   14.26   17.58
  -4 -10   3   -3.26   25.31
  -4 -10   4   10.59   17.00
  -4 -10   4   -1.22   17.50
   4  10  -4   10.18   17.68
  -4 -10   5    0.36   17.93
  -4 -10   5    2.98   23.96
   4  10  -5   -1.94   17.94
  -4 -10   6    6.72   17.05
  -4 -10   6    4.12   18.27
   4  10  -6   -2.05   18.49
  -4 -10   7   38.40   19.65
  -4  -9   1    7.95   16.71
   4   9  -1    0.13   17.51
  -4  -9   1  -12.67   17.52
   4   9  -2    1.74   23.94
  -4  -9   2   19.16   23.41
  -4  -9   2  -14.66   24.02
  -4  -9   3   20.97   23.36
   4   9  -3    8.35   23.49
  -4  -9   3   21.40   23.72
  -4  -9   4   27.55   16.72
   4   9  -4   52.19   16.59
  -4  -9   4   19.68   17.32
  -4  -9   5   19.87   16.96
   4   9  -5   29.52   17.39
  -4  -9   5   21.75   17.16
  -4  -9   6    9.29   22.71
   4   9  -6   13.01   17.16
  -4  -9   6    4.72   17.20
  -4  -9   7    1.58   18.12
  -4  -9   7   10.16   23.05
   4   9  -7   -3.67   17.60
  -4  -9   8   39.61   23.74
   4   9  -8   42.44   25.64
  -4  -9   8   39.27   25.34
  -4  -9   9   10.40   26.28
  -4  -9   9   17.45   17.26
  -4  -8   1  -11.82   16.17
   4   8  -1   -6.25   16.38
  -4  -8   1    1.56   16.42
  -4  -8   2   40.64   13.62
  -4  -8   2   88.50   20.65
   4   8  -2   62.47   13.49
  -4  -8   3   -7.30   13.13
  -4  -8   3    8.28   12.66
   4   8  -3    3.48   12.75
   4   8  -4  235.74   15.95
  -4  -8   4  285.42   15.78
  -4  -8   4  238.58   15.71
  -4  -8   5   -1.04   12.24
   4   8  -5    4.23   12.97
  -4  -8   5   -2.14   12.93
  -4  -8   6    4.26   15.34
  -4  -8   6    1.44   18.59
   4   8  -6    6.00   18.75
  -4  -8   7  -11.05   22.23
  -4  -8   7    2.07   16.92
   4   8  -7   -3.46   16.92
   4   8  -8   38.26   24.63
  -4  -8   8   37.86   16.53
  -4  -8   8   23.05   24.54
  -4  -8   9   28.73   16.78
  -4  -8   9   14.09   17.81
   4   8  -9   37.46   17.58
  -4  -8  10   49.47   26.29
  -4  -8  10   40.89   17.82
   4   7  -1   -2.44   12.14
  -4  -7   1   19.29   17.10
  -4  -7   1   -1.43   12.38
  -4  -7   2   -7.35   17.38
   4   7  -2    1.58   17.32
  -4  -7   2   -3.48   17.12
   4   7  -3    3.73   17.45
  -4  -7   3   14.63   12.42
  -4  -7   3   22.34   17.24
   4   7  -4  113.42   13.69
  -4  -7   4  115.65   13.50
  -4  -7   4  130.63   13.39
  -4  -7   5    1.93   11.80
   4   7  -5    0.10   12.38
  -4  -7   5   -1.63   12.55
   4   7  -6  801.33   21.98
  -4  -7   6  760.96   20.88
  -4  -7   6  674.13   20.64
  -4  -7   7   88.48   18.71
  -4  -7   7   66.84   14.24
   4   7  -7   88.11   14.08
  -4  -7   8  358.13   25.76
   4   7  -8  294.19   20.02
  -4  -7   8  235.73   19.41
  -4  -7   9   21.99   17.60
  -4  -7   9   33.26   16.27
   4   7  -9   24.92   17.76
  -4  -7  10   -0.94   15.83
   4   7 -10   -5.36   17.63
  -4  -7  10    1.85   17.48
  -4  -6   1   84.53   13.15
  -4  -6   1  115.78   13.22
   4   6  -1  112.97   12.70
  -4  -6   2   16.18   11.65
   4   6  -2    8.59   16.52
  -4  -6   3   89.04   12.73
   4   6  -3   80.49   17.19
  -4  -6   4   15.75   16.51
   4   6  -4   13.15   11.78
  -4  -6   5    5.61   11.87
   4   6  -5    5.46   17.12
  -4  -6   6   26.26   12.07
   4   6  -6   39.97   17.49
   4   6  -7  374.08   17.50
  -4  -6   7  436.73   22.04
  -4  -6   7  338.13   17.20
   4   6  -8    0.72   18.01
  -4  -6   8    3.86   17.87
  -4  -6   8   -1.47   17.25
  -4  -6   9   56.65   16.28
   4   6  -9   63.44   17.48
  -4  -6   9   46.67   17.42
  -4  -6  10   11.13   16.91
  -4  -6  10    5.44   15.60
   4   6 -10   15.33   23.91
   4   6 -11    3.18   17.31
  -4  -6  11    2.29   17.94
  -4  -6  11    1.07   17.75
   4   5  -1  124.03   17.01
  -4  -5   1  132.45   17.61
   4   5  -2   96.81   12.64
  -4  -5   2  101.75   12.64
   4   5  -3   32.96   11.57
  -4  -5   3   33.46   16.33
  -4  -5   4  169.16   18.03
   4   5  -4  147.38   13.32
  -4  -5   5  281.20   14.98
   4   5  -5  253.62   15.16
   4   5  -6   95.61   13.51
  -4  -5   6   92.63   12.96
   4   5  -7   53.61   17.83
  -4  -5   7   52.63   17.46
   4   5  -8  149.34   19.66
  -4  -5   8  149.10   14.12
  -4  -5   9  135.90   20.11
  -4  -5   9  149.12   15.07
   4   5  -9  166.61   20.46
  -4  -5  10   20.06   17.24
   4   5 -10   28.52   17.43
  -4  -5  10   23.76   23.33
   4   5 -11   -2.21   23.86
  -4  -5  11    9.61   16.71
  -4  -5  11    5.82   25.80
   4   4  -1 1300.03   24.06
  -4  -4   1 1122.78   22.53
  -4  -4   2   91.12   12.25
   4   4  -2  109.82   16.35
  -4  -4   3   38.27   11.48
   4   4  -3   29.62   15.95
   4   4  -4   35.76   11.77
  -4  -4   4   39.41   11.63
  -4  -4   5 1243.80   28.64
   4   4  -5 1026.50   23.97
   4   4  -6  728.05   21.75
  -4  -4   6  818.58   22.38
   4   4  -7  825.78   27.09
  -4  -4   7  957.88   27.79
   4   4  -8  214.23   15.74
  -4  -4   8  219.13   15.66
   4   4  -9    7.66   12.83
  -4  -4   9    9.65   17.15
  -4  -4  10   33.51   17.12
  -4  -4  10   40.41   17.52
   4   4 -10   50.63   17.32
  -4  -4  11    1.50   26.37
  -4  -4  11    1.19   22.99
   4   4 -11    7.69   22.76
  -4  -3   1    8.77    8.59
   4   3  -1    6.72    8.50
  -4  -3   2  110.76   13.43
   4   3  -2  102.87   13.29
   4   3  -3   28.62   12.54
  -4  -3   3   35.04    9.21
  -4  -3   4  245.96   14.34
   4   3  -4  249.45   18.35
   4   3  -5  320.52   16.07
  -4  -3   5  379.05   20.28
  -4  -3   6   32.51   11.87
   4   3  -6   29.38   12.26
   4   3  -7  269.78   16.45
  -4  -3   7  297.36   16.58
   4   3  -8    7.29   12.45
  -4  -3   8    6.44   11.97
  -4  -3   9   33.40   18.60
   4   3  -9   44.98   18.56
   4   3 -10  114.72   25.23
  -4  -3  10  108.78   26.17
   4   3 -11    1.61   22.05
  -4  -3  11   28.37   22.65
  -4  -3  11   23.82   24.99
   4   2  -1   40.99    9.03
  -4  -2   1   48.66   12.51
  -4  -2   2   14.03    8.62
   4   2  -2    4.02    8.42
   4   2  -3  269.50   13.50
  -4  -2   3  314.39   13.65
   4   2  -4  117.45   11.06
  -4  -2   4  116.40   10.92
   4   2  -5  794.24   22.47
  -4  -2   5  685.96   20.93
  -4  -2   6  249.73   15.67
   4   2  -6  222.26   15.27
   4   2  -7  397.84   22.41
  -4  -2   7  381.98   22.16
  -4  -2   8  259.26   22.24
   4   2  -8  288.82   21.63
  -4  -2   9   96.05   15.51
   4   2  -9  120.26   20.00
   4   2 -10   26.32   23.53
  -4  -2  10   10.62   24.05
  -4  -2  11    0.20   35.26
   4   2 -11   -0.08   31.04
  -4  -2  11   -0.51   31.49
   4   1  -1  133.40   10.49
  -4  -1   1  166.36   13.72
   4   1  -2  126.04   10.79
  -4  -1   2  142.35   13.46
  -4  -1   3   37.27    9.15
   4   1  -3   47.18    9.38
  -4  -1   4    1.76    8.34
   4   1  -4    3.54   12.12
   4   1  -5  262.73   15.44
  -4  -1   5  305.18   19.73
   4   1  -6   33.82   12.15
  -4  -1   6   31.99   17.02
  -4  -1   7  113.08   14.33
   4   1  -7  113.35   14.15
  -4  -1   8    8.89   12.29
   4   1  -8    8.02   17.06
   4   1  -9   16.37   18.21
  -4  -1   9   13.42   18.43
   4   1 -10   -3.97   23.76
  -4  -1  10    3.18   23.09
   4   0  -1  302.50   15.87
  -4   0   1  284.58   13.31
   4   0  -2    9.57    8.61
  -4   0   2    9.01    8.39
  -4   0   3 2101.85   36.29
   4   0  -3 2253.27   38.62
   4   0  -4   86.76   10.71
  -4   0   4   74.06   10.60
  -4   0   5  867.60   27.30
   4   0  -5  966.18   28.10
  -4   0   6  294.71   17.22
   4   0  -6  330.52   21.26
   4   0  -7  292.58   21.02
  -4   0   7  236.27   21.03
   4   0  -8  134.55   15.11
  -4   0   8  116.07   15.16
  -4   0   9   19.93   18.95
   4   0  -9   19.37   13.36
  -4   0  10   23.55   23.50
   4   0 -10   20.16   25.03
  -4   1   0 1732.12   30.95
   4  -1   0 2041.78   34.38
   4  -1  -1   31.80    9.20
  -4   1   1   31.22   12.68
   4  -1  -2 1386.50   27.94
  -4   1   2 1251.55   26.30
  -4   1   3 2416.12   40.75
   4  -1  -3 2243.41   37.81
  -4   1   4 1133.21   27.06
   4  -1  -4 1142.96   26.49
  -4   1   5  185.59   19.03
   4  -1  -5  184.32   14.52
   4  -1  -6    2.98   11.75
  -4   1   6    1.73   11.86
   4  -1  -7  721.27   28.95
  -4   1   7  551.60   26.90
  -4   1   8   14.11   13.30
   4  -1  -8   13.26   12.57
   4  -1  -9  280.04   28.89
  -4   1   9  207.68   28.07
  -4   1  10   -2.79   27.19
   4  -1 -10   -4.12   22.33
   4  -1 -10    4.43   24.87
   4  -2   0   22.53   12.85
  -4   2   0   27.03   12.80
  -4   2   1 2992.13   42.51
   4  -2  -1 3305.87   46.13
  -4   2   2 1159.20   26.42
   4  -2  -2 1248.75   27.69
   4  -2  -3  443.54   16.39
  -4   2   3  421.56   16.55
   4  -2  -4  344.26   16.38
  -4   2   4  301.16   16.46
   4  -2  -5    2.82   16.15
  -4   2   5    5.21   11.76
  -4   2   6   66.26   13.59
   4  -2  -6   85.63   13.51
   4  -2  -7    3.67   17.05
  -4   2   7    6.41   17.77
   4  -2  -8   65.54   18.72
  -4   2   8   47.76   19.99
  -4   2   9    2.00   23.49
   4  -2  -9   -6.35   22.92
  -4   2  10    7.44   23.03
   4  -2 -10   10.69   23.41
   4  -2 -10    3.12   25.88
   4  -3   0   98.54   10.64
  -4   3   0   94.08   10.55
  -4   3   1  364.53   17.20
   4  -3  -1  386.10   15.21
   4  -3  -2   80.37   10.22
  -4   3   2   86.10   13.92
   4  -3  -3  141.47   13.06
  -4   3   3   98.29   13.08
   4  -3  -4   13.35   16.29
  -4   3   4   11.98   16.98
   4  -3  -5  286.07   15.99
  -4   3   5  234.16   15.88
  -4   3   6   19.24   12.68
   4  -3  -6   17.06   12.55
   4  -3  -7   17.79   13.01
  -4   3   7   24.42   13.23
  -4   3   8   -2.53   17.33
   4  -3  -8   -6.93   22.94
  -4   3   9   14.73   24.11
   4  -3  -9   -0.20   16.61
   4  -3  -9   10.97   24.46
  -4   4   0    8.03    9.12
   4  -4   0    9.74    8.98
   4  -4  -1 1024.08   24.05
  -4   4   1  943.61   21.78
   4  -4  -2  503.86   17.44
  -4   4   2  462.28   17.48
   4  -4  -3  223.26   14.30
  -4   4   3  200.66   19.05
   4  -4  -4   24.70   11.93
  -4   4   4   22.17   12.38
  -4   4   5   -1.49   12.40
   4  -4  -5    7.60   11.97
   4  -4  -6   60.97   18.80
  -4   4   6   48.62   19.01
  -4   4   7   45.31   17.60
   4  -4  -7   61.65   17.72
   4  -4  -8  174.92   26.80
   4  -4  -8  147.89   20.46
  -4   4   8  138.99   27.29
   4  -5   0  862.13   20.89
  -4   5   0  830.92   20.45
  -4   5   1    4.67   12.29
   4  -5  -1   16.27   11.84
  -4   5   2  121.28   18.00
   4  -5  -2  118.58   13.03
  -4   5   3   93.64   13.45
   4  -5  -3  104.33   17.18
   4  -5  -4    9.53   16.84
  -4   5   4   22.04   12.14
   4  -5  -5    2.84   17.22
  -4   5   5    6.82   18.11
  -4   5   6   41.43   24.16
   4  -5  -6   57.98   17.37
  -4   5   7   18.05   24.92
   4  -5  -7   14.20   24.74
  -4   5   8    4.51   25.36
   4  -5  -8   -4.53   25.01
   4  -5  -8    3.90   18.08
   4  -6   0  655.96   18.86
  -4   6   0  593.31   22.10
  -4   6   1   34.32   17.41
   4  -6  -1   35.11   17.06
  -4   6   2   -0.68   12.40
   4  -6  -2    1.77   16.79
   4  -6  -3    0.82   12.02
  -4   6   3    2.94   12.38
   4  -6  -4  273.58   19.98
  -4   6   4  195.09   20.21
  -4   6   5   -1.84   16.25
   4  -6  -5   -2.57   22.63
   4  -6  -6   10.01   17.15
  -4   6   6   12.54   17.36
   4  -6  -7    0.98   18.20
   4  -6  -7   14.85   18.21
  -4   6   7    2.60   25.71
  -4   7   0    4.44   12.54
   4  -7   0   14.20   12.11
   4  -7  -1  190.82   14.15
  -4   7   1  180.09   14.70
  -4   7   2   10.92   12.74
   4  -7  -2   23.50   12.06
   4  -7  -3  100.31   14.05
  -4   7   3   71.44   14.05
  -4   7   4   72.85   17.31
   4  -7  -4  101.23   23.20
   4  -7  -5   17.67   23.76
   4  -7  -5   -6.02   23.69
  -4   7   5  -10.34   17.28
  -4   7   6    8.79   25.55
   4  -7  -6    4.08   17.93
   4  -7  -6   -3.61   18.27
  -4   8   0   26.84   13.08
   4  -8   0   33.88   12.85
  -4   8   1  243.02   15.95
   4  -8  -1  290.52   20.23
   4  -8  -2   87.74   13.92
  -4   8   2   65.63   14.35
   4  -8  -3    0.28   16.05
  -4   8   3   -4.16   16.71
   4  -8  -4  107.22   18.56
   4  -8  -4  140.52   25.22
  -4   8   4   97.35   18.72
   4  -8  -5   10.65   17.98
  -4   9   0   74.99   17.44
   4  -9   0  123.78   17.59
  -4   9   1   41.08   17.12
   4  -9  -1   33.35   16.34
   4  -9  -2   23.38   23.22
   4  -9  -2   11.47   17.07
  -4   9   2   36.25   24.01
   4  -9  -3   55.50   24.59
   4  -9  -3   70.71   17.95
  -4   9   3   71.67   17.68
  -4  10   0   -3.17   17.53
   4 -10   0    1.69   17.32
   4 -10   0   -5.63   17.22
  -4  10   1   31.33   18.00
   4 -10  -1   32.99   18.07
   4 -10  -1   59.39   17.17
  -3 -10   1   -0.80   17.72
  -3 -10   1   -2.76   18.54
  -3 -10   2    1.53   24.60
  -3 -10   2   36.31   24.25
  -3 -10   3   13.63   17.45
  -3 -10   3   16.98   24.32
  -3 -10   4   -9.49   17.25
  -3 -10   4   -7.88   23.86
  -3 -10   5   19.12   17.67
  -3 -10   5   26.49   16.95
  -3 -10   6    3.74   22.83
  -3 -10   6   -2.10   17.42
  -3 -10   7  100.86   23.87
  -3 -10   7   63.69   18.77
  -3 -10   8   10.59   18.31
  -3 -10   8   16.48   16.67
  -3  -9   1   -3.55   16.75
  -3  -9   1  -20.68   17.47
  -3  -9   2   15.73   16.45
  -3  -9   2   13.06   16.32
  -3  -9   3    2.06   16.59
  -3  -9   3   18.32   23.50
  -3  -9   4  114.51   17.09
  -3  -9   4  103.49   17.41
   3   9  -4  114.19   17.67
  -3  -9   5   34.70   16.70
  -3  -9   5   52.06   22.30
   3   9  -5   28.08   16.88
  -3  -9   6   63.59   24.30
  -3  -9   6   76.11   16.18
  -3  -9   7   21.19   16.04
  -3  -9   7   24.42   24.63
  -3  -9   8   16.77   16.30
  -3  -9   8    3.40   24.84
  -3  -9   9   -5.01   16.87
  -3  -9   9   -3.02   17.78
  -3  -9  10    7.90   24.63
  -3  -9  10   -3.41   26.40
   3   8  -1   16.41   12.94
  -3  -8   1    1.27   12.79
  -3  -8   1   14.05   13.07
  -3  -8   2  109.91   18.83
  -3  -8   2   75.94   13.58
   3   8  -2   86.18   13.45
  -3  -8   3    3.63   12.27
   3   8  -3  -11.52   12.46
  -3  -8   3    9.75   12.38
  -3  -8   4  -10.61   12.41
   3   8  -4   11.46   17.22
  -3  -8   4    3.23   17.61
  -3  -8   5   44.17   12.53
   3   8  -5   50.97   12.94
  -3  -8   5   37.03   12.99
  -3  -8   6   58.98   12.66
   3   8  -6   44.33   18.46
  -3  -8   6   48.35   18.65
  -3  -8   7    8.54   12.10
   3   8  -7    3.99   13.17
  -3  -8   7    3.63   13.07
  -3  -8   8   42.24   22.67
   3   8  -8   28.14   17.33
  -3  -8   8   23.28   17.21
  -3  -8   9   -9.69   16.46
  -3  -8   9    3.36   17.31
  -3  -8  10    9.19   18.16
  -3  -8  10   27.31   23.42
  -3  -7   1  341.41   15.92
  -3  -7   1  272.84   15.12
   3   7  -1  316.34   19.55
  -3  -7   2    6.70   11.94
  -3  -7   2   11.74   11.95
   3   7  -2    4.07   12.25
   3   7  -3   41.29   12.24
  -3  -7   3   49.63   12.30
  -3  -7   3   56.49   17.32
  -3  -7   4   48.60   12.33
  -3  -7   4   48.15   12.46
   3   7  -4   56.36   12.39
  -3  -7   5   40.32   16.75
   3   7  -5   26.90   12.43
  -3  -7   5   24.54   12.66
  -3  -7   6  323.09   16.52
   3   7  -6  358.98   16.79
  -3  -7   6  363.84   16.26
  -3  -7   7   12.44   17.46
  -3  -7   7   19.19   13.05
   3   7  -7   31.40   12.72
  -3  -7   8    2.01   12.32
   3   7  -8  -11.23   18.23
  -3  -7   8   -7.63   18.22
   3   7  -9  289.41   21.00
  -3  -7   9  254.17   20.34
  -3  -7   9  326.79   26.24
  -3  -7  10    1.16   17.43
  -3  -7  10    9.49   16.06
  -3  -7  11   35.64   25.68
  -3  -7  11   58.10   25.08
  -3  -6   1  373.91   15.77
  -3  -6   1  449.95   16.66
   3   6  -1  413.15   16.10
   3   6  -2   52.83   16.89
  -3  -6   2   54.95   12.45
  -3  -6   2   54.69   16.89
   3   6  -3  399.00   19.58
  -3  -6   3  378.95   19.62
  -3  -6   3  382.75   15.84
  -3  -6   4  227.95   14.08
   3   6  -4  193.46   18.25
  -3  -6   4  195.45   18.34
  -3  -6   5   28.96   11.74
   3   6  -5   25.41   12.13
  -3  -6   5   19.46   12.10
  -3  -6   6  153.78   18.33
   3   6  -6  135.48   14.10
  -3  -6   6  126.47   13.74
   3   6  -7  193.54   19.66
  -3  -6   7  169.08   19.51
  -3  -6   7  228.99   14.98
  -3  -6   8   34.38   18.23
   3   6  -8   38.67   18.26
  -3  -6   8   44.36   12.96
   3   6  -9  179.62   16.05
  -3  -6   9  145.02   15.61
  -3  -6   9  181.19   15.20
  -3  -6  10   35.08   17.34
  -3  -6  10   32.36   16.15
  -3  -6  11   -1.74   23.84
  -3  -6  11   -1.73   17.54
   3   5  -1  -10.39   16.07
  -3  -5   1    6.17   11.42
   3   5  -2   14.07   11.57
  -3  -5   2   13.65   16.33
  -3  -5   3   59.27   11.81
   3   5  -3   39.95   11.88
  -3  -5   4   -3.24   11.36
   3   5  -4    0.62   11.46
  -3  -5   5   -1.32   15.98
   3   5  -5    7.21   11.36
   3   5  -6   82.13   17.50
  -3  -5   6   90.34   17.40
  -3  -5   7   51.78   12.28
   3   5  -7   43.74   12.77
  -3  -5   7   38.45   12.65
   3   5  -8   47.77   13.23
  -3  -5   8   58.23   17.36
  -3  -5   8   40.27   13.27
  -3  -5   9    2.69   11.75
  -3  -5   9    5.35   18.23
   3   5  -9    3.36   18.13
  -3  -5  10   18.85   22.27
  -3  -5  10   19.98   23.89
  -3  -5  11    6.94   26.11
  -3  -5  11    2.83   23.16
  -3  -4   1  149.70   14.11
   3   4  -1  141.99   11.07
  -3  -4   2   -0.42   12.28
   3   4  -2    6.73   12.00
  -3  -4   3  431.74   17.57
   3   4  -3  306.64   13.61
  -3  -4   4   87.81   10.55
   3   4  -4   70.85   10.26
  -3  -4   5 1247.19   27.44
   3   4  -5 1092.55   25.56
   3   4  -6  167.87   14.49
  -3  -4   6  193.56   18.63
   3   4  -7   51.06   12.89
  -3  -4   7   51.75   12.66
   3   4  -8  137.47   14.91
  -3  -4   8  156.07   18.75
   3   4  -9    8.78   18.10
  -3  -4   9   10.74   16.80
  -3  -4   9   10.16   17.90
   3   4 -10  484.45   31.59
  -3  -4  10  546.54   35.16
  -3  -4  10  445.79   31.24
  -3  -4  11    3.06   30.43
  -3  -4  11    1.85   33.15
  -3  -3   1  346.36   14.41
   3   3  -1  318.34   13.88
   3   3  -2 4614.00   56.07
  -3  -3   2 5278.07   61.20
  -3  -3   3   -1.46    8.65
   3   3  -3    3.63    8.57
   3   3  -4  135.82   14.46
  -3  -3   4  125.92   11.17
   3   3  -5  261.94   14.22
  -3  -3   5  303.53   17.50
   3   3  -6   31.15   16.72
  -3  -3   6   33.39   16.26
   3   3  -7    3.64   16.73
  -3  -3   7   14.55   11.58
   3   3  -8   14.48   17.05
  -3  -3   8   14.34   16.63
  -3  -3   9    2.81   17.57
   3   3  -9    9.48   17.66
  -3  -3   9    8.89   17.82
  -3  -3  10   33.90   23.45
  -3  -3  10   42.04   23.97
   3   2  -1   14.93    8.49
  -3  -2   1   17.31   11.96
   3   2  -2   19.23    8.85
  -3  -2   2   16.12   12.24
  -3  -2   3   30.19   12.30
   3   2  -3   21.82   12.39
   3   2  -4  357.06   15.94
  -3  -2   4  408.45   16.60
   3   2  -5  113.34   14.51
  -3  -2   5  102.48   11.27
   3   2  -6  636.55   25.64
  -3  -2   6  698.61   26.44
  -3  -2   7   -0.21   11.51
   3   2  -7   -0.22   16.54
  -3  -2   8    2.24   16.81
   3   2  -8   -1.32   17.06
  -3  -2   9   31.70   18.79
   3   2  -9   41.72   18.81
   3   1  -1 1470.42   31.33
  -3  -1   1 1354.37   28.78
  -3  -1   2 2160.17   37.65
   3   1  -2 2261.05   40.21
   3   1  -3  869.83   23.67
  -3  -1   3  841.75   23.19
  -3  -1   4   16.10    8.94
   3   1  -4   12.04    8.85
   3   1  -5  208.72   13.96
  -3  -1   5  213.32   14.37
   3   1  -6   61.04   12.81
  -3  -1   6   60.49   12.84
  -3  -1   7   16.00   17.10
   3   1  -7   17.22   16.85
   3   1  -8   70.71   18.70
  -3  -1   8   55.95   19.07
  -3  -1   9  173.63   24.28
   3   1  -9  205.10   24.55
  -3   0   1 1053.42   26.91
   3   0  -1 1099.80   26.73
  -3   0   2    8.00    8.45
   3   0  -2    8.23   11.81
  -3   0   3    4.93    8.65
   3   0  -3    3.90    8.57
  -3   0   4  889.01   27.51
   3   0  -4  827.53   24.47
  -3   0   5   70.86   11.29
   3   0  -5   80.02   14.23
  -3   0   6    4.93   11.75
   3   0  -6    5.76   16.05
   3   0  -7   20.49   12.09
  -3   0   7   21.45   17.30
  -3   0   8    3.15   17.77
   3   0  -8    0.97   16.81
   3   0  -9    0.90   17.93
  -3   0   9   -2.53   22.31
  -3   1   0 3481.63   52.85
   3  -1   0 4475.97   63.55
   3  -1  -1  174.45   12.48
  -3   1   1  202.41   15.76
  -3   1   2 1625.11   34.31
   3  -1  -2 1701.79   35.42
   3  -1  -3  360.47   16.32
  -3   1   3  312.02   15.76
   3  -1  -4  106.05   11.73
  -3   1   4  106.58   14.79
   3  -1  -5  769.58   24.89
  -3   1   5  658.30   26.49
  -3   1   6   51.09   17.81
   3  -1  -6   75.14   17.84
  -3   1   7  142.04   15.78
   3  -1  -7  206.65   20.53
  -3   1   8   23.54   19.08
   3  -1  -8   31.98   17.33
   3  -1  -9    0.73   27.52
   3  -1  -9    4.68   22.95
  -3   1   9    2.97   22.65
  -3   2   0  845.98   23.08
   3  -2   0 1114.92   28.17
  -3   2   1  121.54   14.72
   3  -2  -1  133.20   11.59
   3  -2  -2   95.24   13.88
  -3   2   2   98.87   11.07
   3  -2  -3   17.57   12.58
  -3   2   3   18.53    9.49
   3  -2  -4   32.22   13.04
  -3   2   4   27.27    9.82
  -3   2   5   -2.04   11.57
   3  -2  -5    7.47   16.02
  -3   2   6    1.28   11.79
   3  -2  -6    4.66   11.59
   3  -2  -7  259.14   22.16
  -3   2   7  157.85   16.60
  -3   2   8  180.52   22.72
   3  -2  -8  169.59   17.76
  -3   2   9   37.03   24.46
   3  -2  -9   54.91   24.69
   3  -2  -9   46.48   24.17
   3  -2 -10   -0.64   31.81
   3  -2 -10   -0.24   31.73
   3  -3   0   39.29    9.54
  -3   3   0   44.04   13.24
  -3   3   1  895.57   24.30
   3  -3  -1  978.52   24.07
  -3   3   2    0.35    8.87
   3  -3  -2    0.99   12.06
   3  -3  -3  719.75   21.02
  -3   3   3  682.72   22.09
  -3   3   4  149.76   13.83
   3  -3  -4  180.35   18.09
  -3   3   5   -4.41   11.91
   3  -3  -5   -6.02   16.37
   3  -3  -6   69.43   13.43
  -3   3   6   59.60   18.29
  -3   3   7    7.72   18.60
   3  -3  -7   15.99   18.09
   3  -3  -8   16.04   24.23
   3  -3  -8   18.73   23.08
  -3   3   8   27.93   23.83
   3  -3  -9    1.10   23.43
  -3   3   9    2.89   23.06
   3  -3  -9    2.98   23.27
   3  -4   0  897.32   21.79
  -3   4   0  953.84   22.18
   3  -4  -1   29.37    9.32
  -3   4   1   35.16    9.55
   3  -4  -2  115.94   10.70
  -3   4   2  108.88   14.51
  -3   4   3    8.53   11.71
   3  -4  -3   11.05   15.80
   3  -4  -4  402.98   17.39
  -3   4   4  340.89   16.61
   3  -4  -5    1.52   16.66
  -3   4   5    4.31   11.98
  -3   4   6  437.94   20.11
   3  -4  -6  633.92   26.67
   3  -4  -7   29.01   13.79
   3  -4  -7   30.49   13.76
  -3   4   7   16.03   13.99
   3  -4  -8   99.96   25.34
  -3   4   8   88.44   26.25
   3  -4  -8   72.29   19.15
   3  -4  -9    1.78   23.54
   3  -4  -9   -9.35   23.21
  -3   5   0  507.64   16.39
   3  -5   0  448.78   15.82
  -3   5   1   64.89   12.73
   3  -5  -1   74.14   12.18
   3  -5  -2   55.87   16.74
  -3   5   2   60.14   12.59
  -3   5   3   -1.52   11.84
   3  -5  -3    8.24   16.09
   3  -5  -4   -5.50   11.92
  -3   5   4    0.27   11.85
   3  -5  -5    9.38   17.32
  -3   5   5   11.58   12.34
   3  -5  -6   -6.76   18.46
   3  -5  -6    6.87   18.40
  -3   5   6    8.95   18.60
  -3   5   7   13.14   24.89
   3  -5  -7    9.20   24.21
   3  -5  -7    6.52   24.86
   3  -5  -8    1.89   25.11
   3  -5  -8   -4.65   18.17
  -3   5   8    2.72   17.79
   3  -6   0  103.64   17.27
  -3   6   0   99.00   13.02
  -3   6   1    6.30   11.85
   3  -6  -1   -6.24   16.19
  -3   6   2   21.15   17.28
   3  -6  -2   32.27   11.92
   3  -6  -3   57.35   12.58
  -3   6   3   51.26   17.60
  -3   6   4    7.79   17.56
   3  -6  -4    7.43   17.22
   3  -6  -5   12.57   13.16
   3  -6  -5   22.34   13.09
  -3   6   5    6.94   13.26
  -3   6   6    6.22   17.31
   3  -6  -6   13.81   16.88
   3  -6  -6   12.95   24.47
   3  -6  -7    2.73   18.08
   3  -6  -7    2.93   25.77
  -3   6   7   11.57   25.55
  -3   7   0    8.78   12.55
   3  -7   0   13.76   12.06
  -3   7   1    8.08   12.29
   3  -7  -1   10.90   11.77
  -3   7   2   13.50   17.28
   3  -7  -2   10.07   16.82
  -3   7   3    3.29   17.54
   3  -7  -3    3.64   12.38
   3  -7  -3    1.97   17.36
   3  -7  -4   87.80   16.87
   3  -7  -4   82.84   13.60
  -3   7   4   91.22   16.76
   3  -7  -5   35.18   24.45
  -3   7   5   38.20   17.53
   3  -7  -5   35.76   17.45
   3  -7  -6   37.03   25.89
   3  -7  -6   50.79   26.00
  -3   7   6   34.34   26.10
  -3   8   0   21.25   17.56
   3  -8   0    1.88   12.42
  -3   8   1  139.97   14.25
   3  -8  -1  161.38   14.56
   3  -8  -1  149.35   14.46
   3  -8  -2    2.71   12.54
  -3   8   2   31.76   17.55
   3  -8  -2   24.45   17.70
   3  -8  -3  198.71   24.64
  -3   8   3  229.25   24.53
   3  -8  -3  223.07   18.39
   3  -8  -4   35.07   23.99
   3  -8  -4   19.20   16.80
  -3   8   4   20.83   17.03
   3  -8  -5   22.21   18.15
   3  -8  -5   36.35   25.74
  -3   8   5   25.46   25.77
   3  -9   0    7.38   12.65
   3  -9   0  -14.69   13.02
  -3   9   0    9.80   12.81
   3  -9  -1  177.74   17.98
  -3   9   1  151.65   18.35
   3  -9  -1  187.85   18.02
  -3   9   2  -12.54   16.94
   3  -9  -2    2.42   16.21
   3  -9  -2   -1.97   16.42
   3  -9  -3  116.53   18.25
   3  -9  -3  122.18   18.81
  -3   9   3  126.03   18.53
  -3  10   0   -4.54   17.19
   3 -10   0    4.20   16.89
   3 -10   0  -16.72   23.86
   3 -10  -1   26.82   24.32
   3 -10  -1   11.03   17.04
  -3  10   1    0.10   24.26
   3 -10  -2   12.75   24.68
   3 -10  -2   -7.52   25.27
  -2 -11   3   49.18   19.24
  -2 -11   3   52.50   26.12
  -2 -11   4   50.76   18.15
  -2 -11   4   53.65   18.48
  -2 -11   5  140.11   18.96
  -2 -11   5  110.41   19.47
  -2 -11   6    9.62   16.85
  -2 -11   6   -1.09   18.08
  -2 -11   7   15.74   18.91
  -2 -10   1    6.00   17.52
  -2 -10   1    4.50   17.70
  -2 -10   2   91.03   17.81
  -2 -10   2   43.07   17.73
  -2 -10   3   39.90   17.54
  -2 -10   3   25.43   17.57
  -2 -10   4    2.42   16.88
  -2 -10   4    9.84   23.84
  -2 -10   5   41.94   16.37
  -2 -10   5   15.88   24.13
  -2 -10   6   -6.70   16.09
  -2 -10   6   -2.91   17.19
  -2 -10   7   11.12   16.03
  -2 -10   7    5.98   24.70
  -2 -10   8   11.03   17.87
  -2 -10   8   -0.67   16.57
  -2 -10   9    3.16   16.79
  -2 -10   9   11.42   25.51
  -2  -9   1   34.41   16.88
  -2  -9   1   22.06   23.43
  -2  -9   2    8.29   12.75
  -2  -9   2   -8.02   13.23
  -2  -9   3   26.98   12.91
  -2  -9   3    7.71   13.18
  -2  -9   4   23.23   12.93
  -2  -9   4   29.51   18.09
  -2  -9   5   -0.88   17.49
  -2  -9   5    8.98   12.91
  -2  -9   6   43.45   13.53
  -2  -9   6   51.56   12.84
  -2  -9   7   39.83   21.97
  -2  -9   7   32.70   23.77
  -2  -9   8   31.49   22.63
  -2  -9   8   26.32   24.03
  -2  -9   9  103.23   24.34
  -2  -9   9   80.41   25.77
  -2  -9  10    6.61   26.32
  -2  -9  10   29.00   24.50
  -2  -8   1  114.23   19.10
  -2  -8   1  111.23   14.14
  -2  -8   2  422.19   17.04
  -2  -8   2  503.09   17.75
  -2  -8   3  198.82   14.56
  -2  -8   3  199.29   14.24
  -2  -8   4   36.64   12.09
  -2  -8   4   23.87   12.52
  -2  -8   5  141.13   18.96
  -2  -8   5  142.15   13.43
  -2  -8   6  178.30   19.34
  -2  -8   6  182.55   14.06
  -2  -8   7  159.30   18.82
  -2  -8   7  121.28   19.20
  -2  -8   8  224.47   20.15
  -2  -8   8  169.99   15.72
  -2  -8   9  181.06   18.55
  -2  -8   9  156.57   25.78
  -2  -8  10   69.91   24.06
  -2  -8  10   44.88   18.44
  -2  -8  11   67.94   26.32
  -2  -8  11   75.99   19.09
  -2  -7   1    1.91   12.01
   2   7  -1    2.76   11.98
  -2  -7   1   -4.81   12.03
  -2  -7   2   11.24   11.99
   2   7  -2    4.74   11.58
  -2  -7   2    2.17   11.90
  -2  -7   3  150.18   17.94
  -2  -7   3  121.27   13.29
   2   7  -3  150.02   13.73
  -2  -7   4   31.83   16.65
   2   7  -4   28.74   12.15
  -2  -7   4   35.13   12.10
  -2  -7   5   55.77   16.54
  -2  -7   5   31.84   17.46
   2   7  -5   39.19   17.28
  -2  -7   6   88.58   12.55
   2   7  -6   78.62   13.24
  -2  -7   6   67.40   13.30
  -2  -7   7  138.94   13.88
  -2  -7   7  100.30   13.87
  -2  -7   8   50.03   17.90
  -2  -7   8   47.27   18.54
  -2  -7   9   12.89   17.65
  -2  -7   9   -0.60   13.57
  -2  -7  10   90.06   25.73
  -2  -7  10   94.66   23.95
  -2  -7  11   12.75   24.28
  -2  -7  11   13.35   17.19
  -2  -6   1  555.82   17.66
   2   6  -1  518.04   17.03
  -2  -6   1  488.93   16.91
  -2  -6   2  251.69   14.66
  -2  -6   2  231.76   14.20
   2   6  -2  230.43   14.26
  -2  -6   3   18.90   11.64
   2   6  -3   13.61   11.62
  -2  -6   3   16.62   11.46
  -2  -6   4  233.54   14.64
   2   6  -4  236.23   14.38
  -2  -6   4  266.11   14.77
  -2  -6   5  295.51   15.49
  -2  -6   5  352.36   19.63
   2   6  -5  315.99   15.61
  -2  -6   6  171.67   14.02
   2   6  -6  158.05   14.33
  -2  -6   6  128.40   13.85
  -2  -6   7  327.00   16.45
   2   6  -7  300.22   16.52
  -2  -6   7  253.97   15.81
  -2  -6   8   10.52   12.23
  -2  -6   8    1.68   12.68
  -2  -6   9   43.30   19.16
  -2  -6   9   43.56   17.63
  -2  -6  10  195.49   25.25
  -2  -6  10  136.34   26.15
  -2  -6  11    2.37   22.91
  -2  -6  11    6.30   25.14
  -2  -5   1 1144.15   22.77
   2   5  -1 1060.23   23.75
  -2  -5   1 1091.73   23.58
  -2  -5   2  669.89   18.13
  -2  -5   2  715.24   18.47
   2   5  -2  634.85   17.56
  -2  -5   3   64.17    9.86
   2   5  -3   68.51   13.30
  -2  -5   3   62.22   13.35
  -2  -5   4   58.27    9.99
  -2  -5   4   74.00   13.26
   2   5  -4   66.03   10.24
  -2  -5   5  968.39   23.79
  -2  -5   5  844.82   22.37
   2   5  -5  948.26   23.52
  -2  -5   6   44.89   12.28
   2   5  -6   44.39   16.92
  -2  -5   6   32.19   16.92
  -2  -5   7   87.59   13.17
   2   5  -7   81.83   13.27
  -2  -5   7   73.73   13.04
  -2  -5   8  267.89   16.63
   2   5  -8  263.64   21.31
  -2  -5   8  229.28   20.86
  -2  -5   9   79.06   19.94
  -2  -5   9  114.76   18.52
  -2  -5  10   10.31   18.94
  -2  -5  10    1.49   17.93
  -2  -5  11   -0.92   34.76
  -2  -5  11    0.78   31.11
   2   4  -1  564.12   17.18
  -2  -4   1  724.90   19.28
  -2  -4   2 1575.54   28.79
   2   4  -2 1392.37   26.93
   2   4  -3  267.57   13.68
  -2  -4   3  299.28   14.43
   2   4  -4  109.42   11.02
  -2  -4   4  112.25   14.03
  -2  -4   5    2.34   12.38
   2   4  -5   -1.32    8.99
  -2  -4   6   82.38   12.95
  -2  -4   6   70.18   12.77
   2   4  -6   81.21   13.10
   2   4  -7  615.20   22.78
  -2  -4   7  527.78   21.34
  -2  -4   7  788.73   27.85
   2   4  -8  315.53   23.19
  -2  -4   8  285.27   22.54
  -2  -4   8  363.58   22.87
  -2  -4   9  812.93   35.70
  -2  -4   9  872.29   38.38
  -2  -4  10   67.79   25.37
  -2  -4  10   52.63   28.28
  -2  -3   1 5222.98   63.82
   2   3  -1 4437.95   56.78
  -2  -3   2 2717.97   43.21
   2   3  -2 2364.28   39.30
   2   3  -3  375.51   16.27
  -2  -3   3  440.99   17.13
  -2  -3   4  413.65   17.22
   2   3  -4  414.69   19.44
  -2  -3   5   -0.20    8.66
   2   3  -5   -2.29    8.90
   2   3  -6   70.26   13.06
  -2  -3   6   82.73   13.04
  -2  -3   7    0.28   11.78
   2   3  -7   -0.63   16.52
  -2  -3   7    2.72   11.06
  -2  -3   8    7.13   16.36
   2   3  -8   13.37   17.48
  -2  -3   8    2.91   17.81
  -2  -3   9   49.97   23.69
  -2  -3   9   46.96   25.10
  -2  -2   1   28.92    9.54
   2   2  -1   36.28   13.21
  -2  -2   2  135.62   12.35
   2   2  -2  141.87   15.22
  -2  -2   3   -0.39   12.07
   2   2  -3   -1.03    8.58
   2   2  -4 1468.53   34.76
  -2  -2   4 1525.58   35.77
   2   2  -5    2.66    8.93
  -2  -2   5    1.41   12.38
   2   2  -6   -0.45    8.89
  -2  -2   6   -0.41   12.26
   2   2  -7  272.50   23.14
  -2  -2   7  305.23   24.57
  -2  -2   8    5.69   21.44
  -2  -2   8    3.66   20.93
   2   2  -8    5.08   17.60
   2   1  -1 4746.70   74.14
  -2  -1   1 4676.43   72.43
   2   1  -2 1771.69   39.61
  -2  -1   2 2055.22   42.57
   2   1  -3  517.56   21.40
  -2  -1   3  592.96   23.85
   2   1  -4   10.12   12.53
  -2  -1   4    9.67   12.23
  -2  -1   5   13.37   13.25
   2   1  -5   14.56   12.81
   2   1  -6  767.65   30.15
  -2  -1   6  866.81   35.05
   2   1  -7  467.14   29.58
  -2  -1   7  396.80   28.20
  -2   0   1 2554.84   50.39
   2   0  -1 2795.80   54.20
   2   0  -2 1975.49   43.43
  -2   0   2 1524.28   37.91
  -2   0   3   30.10   13.08
   2   0  -3   27.12    9.51
  -2   0   4    4.84    8.97
   2   0  -4    8.13   12.20
   2   0  -5   28.74   13.23
  -2   0   5   25.38   13.41
  -2   0   6  302.25   23.42
   2   0  -6  422.42   25.52
  -2   0   7   21.87   18.17
   2   0  -7   29.76   17.02
   2   0  -8  153.32   31.79
  -2   0   8  102.12   27.81
   2   0  -8  140.25   35.46
   2  -1   0 2007.39   45.77
  -2   1   0 1909.03   44.16
  -2   1   1 5004.91   77.21
   2  -1  -1 5442.44   83.75
  -2   1   2 1500.33   36.58
   2  -1  -2 1620.71   38.62
   2  -1  -3 1188.41   32.47
  -2   1   3 1015.76   30.10
  -2   1   4  155.70   13.70
   2  -1  -4  192.34   17.15
   2  -1  -5 1138.64   33.74
  -2   1   5  905.83   31.56
   2  -1  -6   51.47   13.09
  -2   1   6   43.87   17.46
  -2   1   7    2.51   17.71
   2  -1  -7    0.88   16.29
   2  -1  -8   50.58   19.84
  -2   1   8   42.21   19.68
   2  -1  -8   56.21   18.84
   2  -2   0 6521.45   88.91
  -2   2   0 7345.14   97.55
   2  -2  -1 2118.28   42.48
  -2   2   1 1976.75   40.90
   2  -2  -2  211.17   14.00
  -2   2   2  211.48   16.61
   2  -2  -3   42.36   12.73
  -2   2   3   30.81   13.31
  -2   2   4  140.99   15.41
   2  -2  -4  148.22   12.57
   2  -2  -5    8.53   11.49
  -2   2   5   12.30   16.05
  -2   2   6   85.33   18.82
   2  -2  -6  109.20   14.38
  -2   2   7   -0.24   18.14
   2  -2  -7    2.40   17.31
   2  -2  -7    2.96   18.10
   2  -2  -8  141.40   21.80
   2  -2  -8  158.68   25.47
   2  -2  -9   60.17   29.03
   2  -2  -9   66.68   30.36
  -2   3   0  963.83   26.56
   2  -3   0 1036.00   26.02
   2  -3  -1 1196.45   27.93
  -2   3   1 1145.38   28.68
  -2   3   2  200.02   15.80
   2  -3  -2  209.04   13.10
  -2   3   3  322.74   15.50
   2  -3  -3  366.26   18.13
   2  -3  -4   85.84   16.78
  -2   3   4   70.17   12.56
   2  -3  -5    9.07   11.64
  -2   3   5    5.82   11.78
   2  -3  -6   84.29   18.29
  -2   3   6   70.60   18.78
   2  -3  -6   72.46   18.65
   2  -3  -7   10.55   13.02
   2  -3  -7   10.58   13.26
  -2   3   7    8.36   13.42
   2  -3  -8    5.88   22.86
   2  -3  -8    5.01   16.66
   2  -3  -9    2.85   26.73
   2  -3  -9   -0.21   23.56
  -2   4   0 2761.19   41.40
   2  -4   0 2220.37   36.30
   2  -4  -1 1062.11   24.49
  -2   4   1  746.80   20.84
   2  -4  -2  230.69   13.16
  -2   4   2  228.31   16.13
  -2   4   3  711.51   24.30
   2  -4  -3  729.32   21.39
  -2   4   4  394.98   17.58
   2  -4  -4  533.43   22.44
   2  -4  -5   98.61   18.04
  -2   4   5   81.46   13.50
   2  -4  -5  100.28   17.83
   2  -4  -6   78.32   18.63
  -2   4   6   65.59   14.45
   2  -4  -6   71.16   14.29
  -2   4   7   42.35   14.83
   2  -4  -7   71.80   19.59
   2  -4  -7   60.24   20.19
   2  -4  -8   90.54   25.49
   2  -4  -8   90.49   18.79
   2  -4  -9   41.62   23.84
   2  -4  -9   -4.06   23.87
   2  -5   0   32.44    9.86
  -2   5   0   35.70   10.04
  -2   5   1  108.67   11.01
   2  -5  -1  115.80   11.01
   2  -5  -2  703.11   20.08
  -2   5   2  683.06   23.19
  -2   5   3   81.84   12.86
   2  -5  -3   80.10   17.06
   2  -5  -4   41.45   12.17
   2  -5  -4   49.13   16.77
  -2   5   4   40.81   12.37
  -2   5   5  221.54   15.85
   2  -5  -5  221.05   15.95
   2  -5  -5  242.62   20.22
  -2   5   6    5.61   18.94
   2  -5  -6   18.92   18.75
   2  -5  -6   14.98   12.87
   2  -5  -7   12.42   17.69
   2  -5  -7   23.38   17.51
   2  -5  -8    5.11   24.67
   2  -5  -8   20.18   24.99
  -2   6   0    3.63   11.63
   2  -6   0    0.46   16.58
  -2   6   1  737.09   20.06
   2  -6  -1  699.44   19.63
   2  -6  -2    9.70   16.39
   2  -6  -2   15.56   11.91
  -2   6   2   14.68   16.83
   2  -6  -3   15.62   11.82
   2  -6  -3   18.39   16.74
  -2   6   3   19.79   16.86
  -2   6   4   22.61   17.49
   2  -6  -4   17.44   12.64
   2  -6  -4   21.51   12.20
   2  -6  -5   23.62   18.88
  -2   6   5   28.40   13.70
   2  -6  -5   27.63   13.02
  -2   6   6   24.09   24.84
   2  -6  -6   12.85   24.62
   2  -6  -6   20.12   23.97
   2  -6  -7   11.60   24.75
   2  -6  -7   -1.72   25.42
   2  -7   0    0.33   12.16
   2  -7   0    2.64   11.90
  -2   7   0   -1.24   11.95
   2  -7  -1   50.76   17.28
   2  -7  -1   44.98   12.46
  -2   7   1   44.90   12.65
   2  -7  -2   18.17   12.21
  -2   7   2   20.37   12.20
   2  -7  -2   16.65   12.44
  -2   7   3  274.96   15.96
   2  -7  -3  274.71   15.77
   2  -7  -3  294.78   15.71
   2  -7  -4   23.05   13.18
  -2   7   4   31.24   13.34
   2  -7  -4   25.25   13.13
  -2   7   5   -0.13   17.11
   2  -7  -5    4.89   23.38
   2  -7  -5  -15.89   17.58
   2  -7  -6   10.84   25.92
   2  -7  -6    7.90   17.97
  -2   8   0    8.11   12.34
   2  -8   0   -7.93   17.58
   2  -8   0   -0.91   12.16
  -2   8   1  -16.40   17.91
   2  -8  -1    7.27   17.67
   2  -8  -1   14.89   12.31
   2  -8  -2    9.88   12.69
   2  -8  -2    8.40   12.62
  -2   8   2   18.34   12.52
  -2   8   3   18.68   22.66
   2  -8  -3   -9.26   22.88
   2  -8  -3   15.77   16.01
  -2   8   4    5.42   17.10
   2  -8  -4  -14.28   17.29
   2  -8  -4    4.48   16.62
   2  -8  -5    2.00   25.12
   2  -8  -5    3.60   25.66
   2  -9   0   14.46   12.89
   2  -9   0   18.14   12.86
  -2   9   0   13.79   12.97
  -2   9   1   -5.87   22.91
   2  -9  -1   16.14   22.43
   2  -9  -1    9.04   22.47
   2  -9  -2    7.44   16.36
   2  -9  -2   -6.61   23.25
  -2   9   2    0.19   16.57
   2  -9  -3   12.87   23.92
  -2   9   3   20.49   23.97
   2  -9  -3   -0.92   17.35
   2 -10   0  -13.11   16.90
   2 -10   0   -0.50   16.94
  -2  10   0   -6.62   16.73
  -2  10   1   11.65   23.54
   2 -10  -1  -11.99   17.19
   2 -10  -1  -11.61   23.88
   2 -10  -2   35.45   24.42
   2 -10  -2   16.32   17.70
  -1 -11   2   17.23   18.41
  -1 -11   2   22.12   18.47
  -1 -11   3    4.67   17.82
  -1 -11   3   19.70   17.46
  -1 -11   4   19.16   24.91
  -1 -11   4   -4.02   17.57
  -1 -11   5  -15.32   17.77
  -1 -11   5   -9.82   24.16
  -1 -11   6    7.23   25.00
  -1 -11   6    7.03   16.49
  -1 -11   7  -22.09   25.66
  -1 -11   7  -17.36   23.49
  -1 -11   8   -6.82   24.02
  -1 -11   8   12.41   18.23
  -1 -10   1  -11.01   17.62
  -1 -10   1   14.04   17.13
  -1 -10   2   -1.96   16.65
  -1 -10   2    1.74   16.89
  -1 -10   3   12.06   16.35
  -1 -10   3   15.60   16.94
  -1 -10   4   -3.15   23.00
  -1 -10   4    4.08   17.01
  -1 -10   5    1.56   16.29
  -1 -10   5   14.49   16.62
  -1 -10   6    9.92   22.45
  -1 -10   6   17.08   16.88
  -1 -10   7    1.77   17.05
  -1 -10   7    4.86   22.22
  -1 -10   8    5.70   17.48
  -1 -10   8    4.09   22.84
  -1 -10   9  -10.01   23.88
  -1 -10   9   -1.18   18.16
  -1  -9   1   13.09   13.15
  -1  -9   1    4.70   18.57
  -1  -9   2   -1.45   18.40
  -1  -9   2   -6.22   18.23
  -1  -9   3   40.70   18.39
  -1  -9   3   36.16   13.39
  -1  -9   4   82.57   13.58
  -1  -9   4   60.42   13.70
  -1  -9   5  240.47   14.94
  -1  -9   5  218.86   15.73
  -1  -9   6   53.60   12.91
  -1  -9   6   49.05   13.73
  -1  -9   7  189.99   19.30
  -1  -9   7  174.78   15.48
  -1  -9   8   66.74   24.45
  -1  -9   8   54.06   16.35
  -1  -9   9  450.68   27.78
  -1  -9   9  353.70   22.27
  -1  -9  10   26.03   17.66
  -1  -9  10   17.83   26.30
  -1  -8   1 1122.00   26.54
  -1  -8   1  986.03   22.00
  -1  -8   2  575.32   18.51
  -1  -8   2  533.19   18.04
  -1  -8   3  207.66   14.40
  -1  -8   3  157.74   14.19
  -1  -8   4  506.43   17.51
  -1  -8   4  612.94   18.55
  -1  -8   5  271.23   19.82
  -1  -8   5  268.03   19.07
  -1  -8   6  945.56   22.92
  -1  -8   6  832.02   22.04
  -1  -8   7  755.54   21.96
  -1  -8   7  645.05   21.00
  -1  -8   8   30.28   12.85
  -1  -8   8   24.25   13.30
  -1  -8   9  435.89   28.80
  -1  -8   9  502.84   23.21
  -1  -8  10  102.91   19.24
  -1  -8  10  141.30   25.44
  -1  -8  11   41.91   18.87
  -1  -8  11   58.66   18.98
  -1  -7   1   77.18   13.13
  -1  -7   1   70.51   12.91
  -1  -7   2  157.22   13.72
  -1  -7   2  211.12   14.20
  -1  -7   3    1.27   16.37
  -1  -7   3    1.90   11.86
  -1  -7   4  945.98   24.39
  -1  -7   4  859.54   24.49
  -1  -7   5   99.96   16.83
  -1  -7   5   82.11   17.70
  -1  -7   6   95.55   17.08
  -1  -7   6   84.97   17.84
  -1  -7   7   88.15   17.49
  -1  -7   7   62.67   13.36
  -1  -7   8   46.05   17.56
  -1  -7   8   40.21   13.36
  -1  -7   9   21.77   19.19
  -1  -7   9   25.34   17.72
  -1  -7  10   -4.55   22.54
  -1  -7  10    1.06   24.48
  -1  -7  11   -2.80   23.35
  -1  -7  11    4.68   17.36
  -1  -6   1   21.38   11.66
  -1  -6   1   21.53   11.85
  -1  -6   2  130.26   13.39
  -1  -6   2  160.31   13.72
  -1  -6   3  245.45   18.44
  -1  -6   3  253.04   14.79
  -1  -6   4   75.35   12.56
  -1  -6   4   89.45   12.57
  -1  -6   5  119.15   17.60
  -1  -6   5  122.39   17.19
  -1  -6   6   49.70   12.40
  -1  -6   6   69.24   16.47
  -1  -6   7   69.73   13.29
  -1  -6   7  104.03   17.98
  -1  -6   8  101.40   13.75
  -1  -6   8   74.39   14.24
  -1  -6   9  197.63   20.44
  -1  -6   9  153.03   16.70
  -1  -6  10   61.65   15.54
  -1  -6  10   87.64   19.50
  -1  -6  11  110.01   35.35
  -1  -6  11   95.95   29.64
   1   5  -1   24.29   12.99
  -1  -5   1   18.87   12.99
  -1  -5   1   22.80    9.45
  -1  -5   2 1373.40   25.98
   1   5  -2 1383.73   27.24
  -1  -5   2 1402.75   27.37
  -1  -5   3  162.40   14.67
   1   5  -3  154.91   14.65
  -1  -5   3  150.15   14.58
  -1  -5   4  215.26   12.71
   1   5  -4  220.08   15.84
  -1  -5   4  216.94   15.71
  -1  -5   5  577.10   20.88
   1   5  -5  659.62   21.63
  -1  -5   5  659.94   20.16
  -1  -5   6  352.16   17.31
  -1  -5   6  463.74   18.80
  -1  -5   7   -2.51   11.54
  -1  -5   7   -0.70   16.94
  -1  -5   8  223.10   20.16
  -1  -5   8  169.65   21.05
  -1  -5   9   59.80   20.23
  -1  -5   9   77.63   18.43
  -1  -5  10    1.72   21.78
  -1  -5  10    2.68   17.59
  -1  -4   1  471.85   19.36
   1   4  -1  482.73   19.16
  -1  -4   1  498.98   19.46
  -1  -4   2    6.39   12.58
  -1  -4   2    5.05   12.57
   1   4  -2    1.99   12.58
  -1  -4   3   32.41   12.77
  -1  -4   3   37.81    9.89
   1   4  -3   33.27   12.98
  -1  -4   4   33.51   12.90
  -1  -4   4   27.86    9.52
   1   4  -4   24.90    9.63
  -1  -4   5   82.05   11.05
   1   4  -5   73.10   10.61
  -1  -4   5   67.80   10.47
  -1  -4   6  172.77   19.03
  -1  -4   6  217.33   19.60
  -1  -4   7   29.31   16.76
  -1  -4   7   22.90   17.66
  -1  -4   8   51.90   19.53
  -1  -4   8   67.47   17.69
  -1  -4   9   45.07   22.57
  -1  -4   9   36.63   22.89
  -1  -3   1   44.70   10.17
   1   3  -1   35.58   13.61
  -1  -3   1   42.74   13.47
   1   3  -2 1479.87   33.65
  -1  -3   2 1479.12   32.56
  -1  -3   2 1481.92   33.69
  -1  -3   3   23.10    9.44
  -1  -3   3   29.48    9.64
   1   3  -3   27.78    9.43
  -1  -3   4 1936.09   41.33
  -1  -3   4 2390.06   46.54
   1   3  -4 2202.25   44.46
  -1  -3   5   28.58   13.24
  -1  -3   5   35.87   13.34
   1   3  -5   28.17   13.22
  -1  -3   6 1574.81   42.91
   1   3  -6 1439.50   40.86
  -1  -3   6 1218.48   37.71
  -1  -3   7  125.12   21.01
  -1  -3   7  169.66   20.62
  -1  -3   8   80.87   31.58
  -1  -3   8   62.11   30.86
  -1  -2   1 3149.70   57.88
   1   2  -1 3000.65   55.55
   1   2  -2  555.17   25.72
  -1  -2   2  554.94   23.58
  -1  -2   3   95.73   12.63
   1   2  -3   88.74   12.45
  -1  -2   4   -0.19   12.30
   1   2  -4   -1.08   12.18
  -1  -2   5  316.03   21.28
   1   2  -5  464.25   26.17
  -1  -2   5  565.83   28.70
  -1  -2   6   31.86   14.19
   1   2  -6   31.10   17.24
  -1  -2   6   26.40   14.48
  -1  -1   1 1187.96   39.14
   1   1  -1 1259.69   42.43
  -1  -1   2  193.38   21.65
   1   1  -2  185.15   21.66
   1   1  -3 6459.92  114.48
  -1  -1   3 5985.56  106.44
   1   1  -4  445.38   28.67
  -1  -1   4  497.74   29.97
  -1  -1   5 5402.75  124.32
   1   1  -5 5618.71  123.86
  -1   0   1 4362.80   93.26
   1   0  -1 4328.55   91.24
  -1   0   2 7499.22  129.14
   1   0  -2 7494.69  127.90
  -1   0   3 3253.57   77.81
   1   0  -3 3649.96   81.78
  -1   0   4    2.20   12.36
   1   0  -4   15.39   12.97
   1   0  -5 1276.99   49.75
  -1   0   5  886.77   42.25
   1   0  -6   97.01   28.29
  -1   0   6   63.91   24.03
   1   0  -6  112.68   28.02
   1  -1   0  144.54   18.43
  -1   1   0  172.23   23.63
   1  -1  -1 1588.61   46.20
  -1   1   1 1624.47   48.57
   1  -1  -2   47.21   11.83
  -1   1   2   38.30   11.76
   1  -1  -3  241.92   17.36
  -1   1   3  231.39   19.55
   1  -1  -4  409.87   23.53
  -1   1   4  293.76   19.10
  -1   1   5  841.50   33.83
   1  -1  -5  881.58   34.73
   1  -1  -5 1106.97   38.58
   1  -1  -6  304.58   25.19
   1  -1  -6  378.22   26.69
  -1   1   6  279.04   24.44
   1  -1  -7  151.41   25.77
   1  -1  -7  174.48   25.98
  -1   2   0 2612.53   53.35
   1  -2   0 2354.19   50.29
   1  -2  -1 2821.43   54.40
  -1   2   1 2571.11   51.05
   1  -2  -2    4.99    8.75
  -1   2   2    7.18   12.94
  -1   2   3   36.60   10.10
   1  -2  -3   47.73   13.20
  -1   2   4    7.39    9.27
   1  -2  -4   10.00    8.96
   1  -2  -5   41.16   12.71
  -1   2   5   41.70   12.81
   1  -2  -5   52.67   16.86
   1  -2  -6    7.72   16.68
  -1   2   6   12.19   17.15
   1  -2  -6    5.65   17.10
   1  -2  -7   -2.93   17.50
   1  -2  -7   -0.44   17.51
   1  -2  -8   21.14   18.23
   1  -2  -8   22.41   18.50
   1  -3   0   16.78   13.68
  -1   3   0   16.52   10.01
   1  -3  -1 1142.99   29.57
  -1   3   1  996.72   26.49
  -1   3   2  183.78   13.40
   1  -3  -2  187.13   13.03
  -1   3   3  204.55   16.34
   1  -3  -3  191.80   13.20
   1  -3  -4  120.38   13.71
  -1   3   4  113.23   13.81
   1  -3  -4  117.39   17.33
   1  -3  -5  128.90   18.88
  -1   3   5  131.06   18.87
   1  -3  -5  125.14   13.99
   1  -3  -6   19.44   17.42
   1  -3  -6   14.36   17.25
   1  -3  -7   54.78   19.30
   1  -3  -7   62.58   19.10
   1  -3  -8   46.49   16.93
   1  -3  -8   61.67   24.24
   1  -3  -9   20.51   24.54
   1  -3  -9   58.07   30.33
   1  -4   0  577.34   18.88
  -1   4   0  665.19   20.22
   1  -4  -1    3.42    8.91
  -1   4   1    4.22    9.13
   1  -4  -2   45.42   10.03
   1  -4  -2   43.85   13.11
  -1   4   2   50.15    9.78
   1  -4  -3  101.83   17.06
   1  -4  -3  118.48   13.27
  -1   4   3  109.88   13.34
   1  -4  -4   87.90   17.53
   1  -4  -4   92.35   16.84
  -1   4   4   88.06   17.44
  -1   4   5    8.25   12.08
   1  -4  -5   14.00   16.51
   1  -4  -5    2.25   12.25
   1  -4  -6    8.27   13.10
   1  -4  -6    1.49   17.54
   1  -4  -7   20.65   13.53
   1  -4  -7   30.62   19.05
   1  -4  -8   37.76   24.26
   1  -4  -8   40.66   17.26
   1  -4  -9    1.49   22.86
   1  -4  -9    3.50   23.59
   1  -5   0 1911.18   31.88
   1  -5   0 2007.90   33.74
  -1   5   0 1943.80   33.05
   1  -5  -1  110.80   14.34
   1  -5  -1   95.93   10.57
  -1   5   1   91.65   10.80
  -1   5   2   90.73   12.62
   1  -5  -2   89.16   12.43
   1  -5  -2   80.43   12.88
  -1   5   3   91.40   12.77
   1  -5  -3  102.42   13.00
   1  -5  -3   91.19   12.92
   1  -5  -4   15.30   16.62
   1  -5  -4    8.54   16.98
  -1   5   4    2.19   16.96
   1  -5  -5    1.98   12.34
   1  -5  -5    5.92   11.87
   1  -5  -6   -2.09   18.95
   1  -5  -6    4.74   18.08
   1  -5  -7   15.24   17.36
   1  -5  -7    5.05   24.08
   1  -5  -8   -1.64   24.65
   1  -5  -8   12.45   24.02
   1  -6   0    5.90   16.41
  -1   6   0    2.14   11.89
   1  -6   0   -0.27   11.96
  -1   6   1  199.15   14.26
   1  -6  -1  214.00   14.38
   1  -6  -1  202.02   18.56
   1  -6  -2    0.92   11.51
   1  -6  -2    2.74   11.73
  -1   6   2   -2.01   11.60
  -1   6   3  125.99   13.51
   1  -6  -3  127.89   13.57
   1  -6  -3  128.64   13.60
   1  -6  -4    4.48   12.32
  -1   6   4    1.68   12.57
   1  -6  -4    8.52   17.24
   1  -6  -5   37.11   13.65
   1  -6  -5   37.25   13.23
   1  -6  -6   -2.14   23.92
   1  -6  -6    7.24   17.04
   1  -6  -7   10.26   18.01
   1  -6  -7    8.66   25.44
   1  -7   0   23.32   12.15
   1  -7   0    8.77   12.20
  -1   7   0   15.66   12.10
   1  -7  -1  101.35   17.79
   1  -7  -1   99.69   13.01
  -1   7   1   95.41   17.82
   1  -7  -2  121.13   13.49
   1  -7  -2  109.98   13.46
  -1   7   2  102.75   13.40
  -1   7   3   65.75   18.15
   1  -7  -3   64.83   13.41
   1  -7  -3   68.84   13.14
   1  -7  -4   59.19   13.76
   1  -7  -4   78.80   18.93
   1  -7  -5  248.28   20.50
   1  -7  -5  238.46   26.24
   1  -7  -6  242.13   21.66
   1  -7  -6  208.42   22.22
  -1   8   0   33.95   12.77
   1  -8   0   37.93   12.83
   1  -8   0   57.88   17.76
  -1   8   1   36.62   13.12
   1  -8  -1   56.93   18.05
   1  -8  -1   34.52   12.93
   1  -8  -2  136.36   14.35
  -1   8   2  123.63   14.13
   1  -8  -2  154.36   19.57
   1  -8  -3   34.64   16.37
   1  -8  -3   26.60   16.78
   1  -8  -4  139.45   18.82
   1  -8  -4  166.90   25.69
   1  -8  -5   32.27   18.59
   1  -8  -5   35.53   25.62
   1  -9   0    0.65   12.66
  -1   9   0    1.29   12.88
   1  -9   0  -14.14   18.46
   1  -9  -1   -1.08   22.46
   1  -9  -1   -1.39   16.47
   1  -9  -2   34.05   24.16
   1  -9  -2   73.81   17.68
   1  -9  -3   10.45   17.42
   1  -9  -3   24.67   17.64
   1 -10   0    9.55   16.58
   1 -10   0   10.41   17.34
   1 -10  -1    9.62   17.01
   1 -10  -1   17.78   17.69
   1 -10  -2  -10.05   17.43
   1 -10  -2    0.73   18.01
   0 -11   1   10.53   18.02
   0 -11   1  -17.29   18.08
   0 -11   2    6.48   17.82
   0 -11   2   16.23   17.34
   0 -11   3    8.71   17.45
   0 -11   3   -5.59   17.49
   0 -11   4  136.39   18.85
   0 -11   4   91.49   18.50
   0 -11   5   14.08   17.49
   0 -11   5    5.23   23.86
   0 -11   6   15.10   18.25
   0 -11   6   56.57   23.82
   0 -11   7   58.92   18.37
   0 -11   7   96.20   17.52
   0 -11   8  -11.80   24.31
   0 -11   8    8.35   17.92
   0 -10   1  -11.72   17.16
   0 -10   1   -5.10   16.75
   0 -10   2   31.86   17.13
   0 -10   2   23.41   24.10
   0 -10   3   74.76   17.46
   0 -10   3   92.76   24.32
   0 -10   4    9.97   21.21
   0 -10   4   11.18   23.11
   0 -10   5  114.35   17.78
   0 -10   5  122.08   23.62
   0 -10   6   51.08   17.28
   0 -10   6   68.79   16.11
   0 -10   7   96.07   17.39
   0 -10   7   84.15   16.84
   0 -10   8  106.08   23.65
   0 -10   8   70.13   18.47
   0 -10   9   12.21   16.88
   0 -10   9    9.96   18.41
   0 -10  10   63.44   25.68
   0 -10  10   53.85   27.13
   0  -9   1  129.06   19.37
   0  -9   1  142.60   14.41
   0  -9   2  -16.72   13.16
   0  -9   2    6.03   12.66
   0  -9   3    3.84   12.69
   0  -9   3   -4.50   12.76
   0  -9   4    9.77   17.51
   0  -9   4   12.50   18.16
   0  -9   5  137.21   14.71
   0  -9   5  160.00   13.85
   0  -9   6   95.70   19.19
   0  -9   6  107.87   17.93
   0  -9   7  289.97   21.04
   0  -9   7  272.93   15.84
   0  -9   8    3.32   16.05
   0  -9   8    4.15   24.21
   0  -9   9  128.82   24.59
   0  -9   9  118.70   26.21
   0  -9  10   14.02   18.32
   0  -9  10    9.56   17.24
   0  -9  11   12.69   25.27
   0  -8   1  640.02   19.00
   0  -8   1  565.29   18.03
   0  -8   2  395.79   16.64
   0  -8   2  326.29   15.91
   0  -8   3  288.08   15.24
   0  -8   3  239.39   14.83
   0  -8   4 2142.43   32.58
   0  -8   4 2050.12   34.34
   0  -8   5   -1.05   17.45
   0  -8   5    0.04   11.76
   0  -8   6 1183.59   26.73
   0  -8   6 1329.59   30.15
   0  -8   7  521.83   19.40
   0  -8   7  572.07   22.84
   0  -8   8   76.91   19.42
   0  -8   8   93.65   18.02
   0  -8   9  533.45   23.22
   0  -8   9  648.14   25.32
   0  -8  10  157.97   25.25
   0  -8  10  113.55   26.64
   0  -8  11  542.61   36.09
   0  -8  11  382.98   27.12
   0  -7   1  569.17   18.03
   0  -7   1  550.95   21.71
   0  -7   2  492.28   21.07
   0  -7   2  367.49   16.33
   0  -7   3  787.32   20.42
   0  -7   3  671.34   19.19
   0  -7   4    2.83   11.55
   0  -7   4    6.31   16.93
   0  -7   5  565.22   18.31
   0  -7   5  518.50   18.20
   0  -7   6    3.25   12.01
   0  -7   6    3.08   11.23
   0  -7   7   18.47   12.37
   0  -7   7   14.56   11.77
   0  -7   8  202.70   21.05
   0  -7   8  241.43   16.26
   0  -7   9   51.86   13.69
   0  -7   9   38.68   19.55
   0  -7  10    5.82   16.33
   0  -7  10    7.60   16.67
   0  -7  11   10.12   25.01
   0  -7  11    6.63   22.92
   0  -6   1 1102.28   25.87
   0  -6   1 1017.12   22.48
   0   6  -1 1123.57   26.18
   0   6  -2  170.54   11.99
   0  -6   2  245.79   16.03
   0  -6   2  245.81   16.06
   0   6  -3  436.36   15.65
   0  -6   3  415.49   15.30
   0  -6   3  480.96   16.14
   0  -6   4   10.95   11.39
   0  -6   4   11.30   11.69
   0  -6   5  347.10   15.86
   0  -6   5  333.20   16.40
   0  -6   6  342.38   17.25
   0  -6   6  376.88   16.94
   0  -6   7   54.97   17.00
   0  -6   7   53.99   17.74
   0  -6   8   65.65   14.38
   0  -6   8   78.69   18.35
   0  -6   9   23.37   17.66
   0  -6   9   18.51   18.62
   0  -6  10   37.59   18.70
   0  -6  10   29.59   18.95
   0   5  -1  137.33   11.69
   0  -5   1  166.57   11.99
   0  -5   1  146.26   11.76
   0  -5   2  277.80   16.68
   0  -5   2  276.68   16.58
   0   5  -2  274.46   16.61
   0  -5   3  685.83   21.27
   0   5  -3  673.45   21.26
   0  -5   3  557.05   18.26
   0  -5   4  133.48   11.37
   0  -5   4  139.46   14.91
   0   5  -4  127.87   11.41
   0  -5   5   69.22   13.58
   0  -5   5   63.60   13.90
   0  -5   6    6.41   11.11
   0  -5   6    4.39   11.53
   0  -5   7   93.45   17.78
   0  -5   7   78.94   18.16
   0  -5   8   28.20   17.09
   0  -5   8   30.58   18.09
   0  -5   9  182.98   24.63
   0  -5   9  144.25   21.60
   0   4  -1  431.49   17.07
   0  -4   1  462.30   17.60
   0  -4   1  480.44   19.94
   0  -4   2    1.57   12.95
   0  -4   2    1.37    8.99
   0   4  -2    6.90   12.74
   0  -4   3 1426.84   32.31
   0  -4   3 1523.97   32.69
   0   4  -3 1490.63   32.33
   0  -4   4 1647.18   34.69
   0  -4   4 1480.95   33.37
   0   4  -4 1488.00   32.92
   0  -4   5   53.44   13.31
   0  -4   5   48.41   13.91
   0  -4   6  244.06   19.09
   0  -4   6  196.89   17.52
   0  -4   7  273.64   22.05
   0  -4   7  232.37   21.75
   0  -4   8  338.10   26.20
   0  -4   8  328.97   29.23
   0   3  -1 6344.04   80.85
   0  -3   1 5888.67   76.92
   0  -3   1 6459.46   82.08
   0  -3   2  901.80   26.61
   0  -3   2  951.14   29.40
   0   3  -2  771.31   24.94
   0  -3   3    7.90   12.93
   0  -3   3    9.51   12.79
   0   3  -3   11.33   12.83
   0  -3   4   28.43   13.06
   0  -3   4   26.51   10.09
   0  -3   5  109.68   13.19
   0  -3   5  126.77   13.92
   0  -3   6    1.04   12.59
   0  -3   6    0.08   12.51
   0  -3   7   79.82   24.37
   0  -3   7   90.59   24.08
   0  -2   1 2809.37   57.73
   0   2  -1 2820.85   57.84
   0  -2   1 3332.30   63.53
   0  -2   2 1099.21   37.03
   0  -2   2 1302.92   41.07
   0   2  -2 1276.68   40.55
   0  -2   3 1307.70   42.57
   0  -2   3 1186.74   40.45
   0  -2   4  962.99   40.64
   0  -2   4 1188.89   44.50
   0  -2   5    0.59   15.11
   0  -2   5    0.75   14.54
   0  -1   1  791.71   43.34
   0   1  -1  842.26   43.94
   0  -1   1  920.66   46.47
   0   1  -1  896.96   45.84
   0  -1   2  545.73   41.23
   0  -1   2  469.30   39.87
   0  -1   3 4498.45  145.38
   0   0  -3 4342.26  139.66
   0   0  -3 4208.97  132.43
   0   0  -4   23.51   18.08
   0  -1   0  426.63   34.14
   0  -1   0  354.12   29.16
   0   1   0  432.24   34.62
   0  -1  -1 3141.31   74.86
   0   1   1 3149.57   74.32
   0  -1  -1 2744.31   67.84
   0  -1  -2 4330.34   84.09
   0   1   2 4023.05   79.91
   0  -1  -2 3968.06   80.70
   0  -1  -3  252.95   18.74
   0  -1  -3  313.31   22.68
   0  -1  -4 1400.74   43.93
   0  -1  -4 1302.78   42.77
   0  -1  -5   16.22   13.10
   0  -1  -5   18.24   13.23
   0  -1  -6    1.75   20.00
   0  -1  -6    1.28   16.02
   0  -1  -7    2.89   23.99
   0  -1  -7   -0.17   22.93
   0  -2   0  190.69   17.39
   0   2   0  220.92   18.24
   0  -2   0  215.96   18.08
   0   2   1  321.05   21.43
   0  -2  -1  312.85   21.51
   0  -2  -1  298.09   18.32
   0  -2  -2  761.23   26.12
   0   2   2  761.51   26.09
   0  -2  -2  751.45   25.75
   0  -2  -3  269.97   18.39
   0   2   3  269.00   18.86
   0  -2  -3  244.68   17.91
   0  -2  -4   71.36   14.09
   0  -2  -4   72.27   14.23
   0  -2  -5  114.88   18.27
   0  -2  -5  110.96   18.23
   0  -2  -6   76.30   18.22
   0  -2  -6   65.77   18.11
   0  -2  -7  118.28   20.64
   0  -2  -7  153.71   20.66
   0  -2  -8   74.65   24.92
   0  -2  -8   73.60   24.26
   0   3   0 3058.97   48.87
   0  -3   0 3160.55   50.47
   0  -3   0 3218.17   50.50
   0  -3  -1  652.72   21.57
   0  -3  -1  562.33   19.97
   0   3   1  649.05   21.40
   0  -3  -2  295.27   17.94
   0  -3  -2  242.76   14.52
   0   3   2  283.47   17.74
   0  -3  -3   22.12    9.41
   0  -3  -3   24.77   13.11
   0   3   3   15.11    9.14
   0  -3  -4    9.01   11.20
   0  -3  -4    4.58   11.47
   0  -3  -5  119.21   14.13
   0  -3  -5  128.15   18.34
   0  -3  -6  147.58   15.54
   0  -3  -6  130.12   15.16
   0  -3  -7    4.21   17.39
   0  -3  -7    4.62   17.94
   0  -3  -8    2.35   23.19
   0  -3  -8    3.10   22.56
   0  -3  -9    4.15   28.69
   0  -3  -9   11.99   30.62
   0  -4   0  497.95   20.03
   0  -4   0  347.34   15.44
   0   4   0  531.41   20.32
   0   4   1  226.23   13.68
   0  -4  -1  233.31   13.25
   0  -4  -1  248.63   13.85
   0   4   2   21.42   13.02
   0  -4  -2   19.41    9.22
   0  -4  -2   27.18   13.11
   0  -4  -3  184.96   14.29
   0  -4  -3  187.88   14.58
   0  -4  -4   98.20   13.31
   0  -4  -4   93.37   17.55
   0  -4  -5  174.38   15.07
   0  -4  -5  167.61   15.08
   0  -4  -6   23.50   13.18
   0  -4  -6   25.03   18.12
   0  -4  -7    6.38   12.57
   0  -4  -7    1.68   18.65
   0  -4  -8   10.19   22.99
   0  -4  -8    5.99   23.80
   0  -5   0  236.44   13.23
   0  -5   0  204.37   12.70
   0   5   0  201.28   12.78
   0  -5  -1  138.63   14.78
   0   5   1  152.70   14.80
   0  -5  -1  130.51   11.43
   0  -5  -2    0.00   11.56
   0  -5  -2    2.78   11.44
   0  -5  -3   11.57   16.53
   0  -5  -3   11.60   11.86
   0  -5  -4    3.62   11.91
   0  -5  -4    1.36   16.81
   0  -5  -5   14.81   12.73
   0  -5  -5   11.84   17.54
   0  -5  -6  103.37   20.48
   0  -5  -6   76.62   14.87
   0  -5  -7   -5.82   23.81
   0  -5  -7    3.39   17.02
   0  -5  -8  115.99   25.83
   0  -5  -8   11.39   24.62
   0   6   0  282.90   15.15
   0  -6   0  451.00   20.74
   0  -6   0  459.09   20.76
   0  -6  -1    6.40   11.55
   0  -6  -1   -5.77   16.86
   0  -6  -2   40.91   12.66
   0  -6  -2   39.99   12.26
   0  -6  -3   40.52   17.87
   0  -6  -3   48.21   12.60
   0  -6  -4    8.28   12.46
   0  -6  -4   19.84   17.41
   0  -6  -5   41.21   14.08
   0  -6  -5   53.62   19.00
   0  -6  -6   -2.48   25.01
   0  -6  -6   -3.15   17.15
   0  -6  -7   24.47   24.94
   0  -6  -7    1.78   18.23
   0  -7   0  137.20   13.62
   0  -7   0  120.28   13.53
   0  -7  -1  234.06   15.11
   0  -7  -1  246.20   19.26
   0  -7  -2  462.03   21.78
   0  -7  -2  473.04   21.64
   0  -7  -3  -11.96   18.31
   0  -7  -3    4.67   17.76
   0  -7  -4  737.88   25.60
   0  -7  -4  699.83   24.65
   0  -7  -5    2.60   25.11
   0  -7  -5  -11.57   24.42
   0  -7  -6   87.73   20.24
   0  -7  -6   88.81   19.67
   0  -8   0    1.24   17.88
   0  -8   0    2.70   17.58
   0  -8  -1  953.19   23.27
   0  -8  -1  987.96   26.78
   0  -8  -2   31.64   13.65
   0  -8  -2   36.27   13.21
   0  -8  -3  125.62   17.43
   0  -8  -3  111.34   17.92
   0  -8  -4   93.57   18.91
   0  -8  -4   78.89   18.41
   0  -9   0    5.29   13.29
   0  -9   0    9.81   12.89
   0  -9  -1    6.59   16.82
   0  -9  -1   -4.63   22.86
   0  -9  -2   52.72   17.68
   0  -9  -2   46.14   23.51
   0  -9  -3    9.32   17.35
   0  -9  -3   43.39   17.65
   0 -10   0    9.30   23.93
   0 -10   0   22.89   24.42
   0 -10  -1   22.98   16.75
   0 -10  -1   23.14   25.05
   1 -11   1   -2.06   18.02
   1 -11   1  -18.62   18.04
   1 -11   2    0.14   17.86
   1 -11   2   14.73   17.92
   1 -11   3   15.74   17.44
   1 -11   3    2.98   24.45
   1 -11   4   28.70   24.28
   1 -11   4   -2.92   17.22
   1 -11   5   14.22   17.17
   1 -11   5   21.02   17.35
   1 -11   6   16.86   16.57
   1 -11   6   20.48   17.50
   1 -11   7   20.08   16.45
   1 -11   7   10.85   24.68
   1 -11   8   -2.19   16.72
   1 -11   8   -5.97   18.12
   1 -10   1   65.83   17.45
   1 -10   1   61.14   17.23
   1 -10   2  -14.04   16.89
   1 -10   2    2.30   16.74
   1 -10   3   -2.52   13.38
   1 -10   3    7.13   16.47
   1 -10   4    5.78   12.55
   1 -10   4   -0.39   13.20
   1 -10   5   12.90   12.73
   1 -10   5   -1.65   15.94
   1 -10   6   91.22   17.63
   1 -10   6  105.78   17.06
   1 -10   7   -5.53   15.86
   1 -10   7    4.44   16.84
   1 -10   8    4.68   16.34
   1 -10   8   -0.54   24.59
   1 -10   9   11.38   17.36
   1 -10   9   11.10   18.24
   1 -10  10   63.01   18.69
   1 -10  10   44.97   27.35
   1  -9   1    8.72   13.02
   1  -9   1    5.09   18.22
  -1   9  -1    9.23   18.19
  -1   9  -2  113.73   14.27
   1  -9   2   93.69   14.29
   1  -9   2  112.99   18.97
  -1   9  -3   60.15   13.49
   1  -9   3   57.12   13.71
   1  -9   3   60.29   13.29
  -1   9  -4  130.01   14.34
   1  -9   4  139.19   14.20
   1  -9   4  171.08   14.49
  -1   9  -5   41.94   12.90
   1  -9   5   54.01   13.34
   1  -9   5   58.77   13.13
   1  -9   6   45.22   12.64
   1  -9   6   44.76   18.50
   1  -9   7    6.35   12.54
   1  -9   7   10.57   13.13
   1  -9   8   -4.56   22.68
   1  -9   8   15.98   16.84
   1  -9   9    0.36   16.76
   1  -9   9   -5.82   17.45
   1  -9  10   -0.18   24.64
   1  -9  10   16.53   17.99
   1  -8   1   62.66   17.71
   1  -8   1   50.23   13.21
  -1   8  -1   44.61   13.04
   1  -8   2 1053.53   22.33
   1  -8   2  938.13   21.54
  -1   8  -2  991.67   21.78
   1  -8   3  263.49   15.17
  -1   8  -3  269.15   15.15
   1  -8   3  289.05   15.38
   1  -8   4   46.10   12.42
   1  -8   4   47.57   12.58
  -1   8  -4   48.92   12.53
   1  -8   5    9.46   12.10
   1  -8   5    8.95   11.77
  -1   8  -5    9.09   16.78
  -1   8  -6   -0.75   11.73
   1  -8   6    6.71   12.14
   1  -8   6   -0.76   11.80
   1  -8   7    2.89   11.78
   1  -8   7   -1.69   17.91
   1  -8   8    3.05   12.35
   1  -8   8    5.53   18.66
   1  -8   9  123.16   17.80
   1  -8   9  105.91   18.66
   1  -8  10   13.11   23.68
   1  -8  10   14.78   24.20
   1  -8  11   36.32   24.27
   1  -8  11   44.80   25.73
  -1   7  -1  292.36   15.25
   1  -7   1  275.59   15.14
   1  -7   1  309.11   15.34
  -1   7  -2  166.56   14.07
   1  -7   2  183.19   14.24
   1  -7   2  195.60   14.28
  -1   7  -3  286.07   19.33
   1  -7   3  279.13   15.32
   1  -7   3  290.62   19.28
   1  -7   4  511.08   17.66
   1  -7   4  541.95   21.48
  -1   7  -4  514.38   21.07
   1  -7   5  234.91   14.86
   1  -7   5  247.31   14.68
  -1   7  -5  227.12   14.45
   1  -7   6  423.80   17.97
   1  -7   6  443.31   17.57
  -1   7  -6  398.73   17.13
   1  -7   7    8.36   12.49
   1  -7   7   19.44   11.71
   1  -7   8   16.82   12.52
   1  -7   8   23.23   17.99
   1  -7   9  125.28   15.41
   1  -7   9  123.68   20.50
   1  -7  10   22.81   16.73
   1  -7  10   28.78   23.39
   1  -7  11  104.34   28.28
   1  -7  11   87.33   25.87
   1  -6   1  660.58   21.51
   1  -6   1  676.49   19.24
  -1   6  -1  667.83   19.23
   1  -6   2   15.68   13.37
   1  -6   2   19.41    9.64
  -1   6  -2    5.46   13.19
   1  -6   3  503.24   16.70
   1  -6   3  527.80   16.95
  -1   6  -3  499.01   16.44
   1  -6   4  415.14   20.68
  -1   6  -4  301.87   15.51
   1  -6   4  354.88   16.03
  -1   6  -5    9.89   11.23
   1  -6   5    9.32   11.70
   1  -6   5    7.27   11.45
  -1   6  -6    8.53   15.78
   1  -6   6   -0.54   11.87
   1  -6   6   -0.94   15.94
   1  -6   7   40.85   16.76
   1  -6   7   31.95   17.32
   1  -6   8   68.69   17.99
   1  -6   8   63.03   18.64
   1  -6   9   46.21   18.99
   1  -6   9   57.17   13.86
   1  -6  10   32.16   23.58
   1  -6  10   32.58   23.74
  -1   5  -1  215.57   12.82
   1  -5   1  289.28   14.13
   1  -5   1  251.60   13.62
  -1   5  -2  405.67   16.04
   1  -5   2  490.66   19.19
   1  -5   2  467.06   17.03
   1  -5   3  995.79   23.61
   1  -5   3 1083.47   24.65
  -1   5  -3  985.79   23.74
   1  -5   4  130.34   11.82
   1  -5   4  151.04   12.04
  -1   5  -4  137.95   11.75
   1  -5   5 1837.38   36.79
  -1   5  -5 1595.08   32.69
   1  -5   5 2008.46   39.01
   1  -5   6  308.12   16.73
   1  -5   6  305.31   20.51
  -1   5  -6  266.49   16.19
   1  -5   7   22.97   16.77
   1  -5   7   24.12   16.84
   1  -5   8  134.86   19.73
   1  -5   8  140.76   19.81
   1  -5   9   39.28   18.12
   1  -5   9   35.40   22.49
   1  -4   1  772.70   23.95
  -1   4  -1  685.25   20.83
  -1   4  -2   36.01    9.90
   1  -4   2   33.78   10.11
  -1   4  -3   24.77    9.44
   1  -4   3   24.86   13.04
  -1   4  -4 1357.52   31.68
   1  -4   4 1501.75   34.96
   1  -4   5   90.36   11.36
   1  -4   5   88.55   14.20
  -1   4  -5   79.06   10.93
   1  -4   6  621.17   23.85
  -1   4  -6  556.39   22.86
   1  -4   6  577.06   23.23
   1  -4   7   22.04   16.72
   1  -4   7   19.09   16.79
   1  -4   8  465.92   30.50
   1  -4   8  519.90   35.47
   1  -3   1  861.61   26.07
  -1   3  -1  701.23   23.59
   1  -3   2  172.88   14.04
  -1   3  -2  195.60   17.50
   1  -3   3 1404.52   35.13
  -1   3  -3 1364.37   35.75
  -1   3  -4   97.52   12.05
   1  -3   4   91.95   11.81
   1  -3   5    1.15   12.11
  -1   3  -5    2.28   11.96
   1  -3   5    1.85    8.43
   1  -3   6   92.18   16.47
   1  -3   6   88.78   16.05
  -1   3  -6   82.19   18.04
   1  -3   7    5.60   22.81
   1  -3   7    7.24   22.02
  -1   2  -1   32.17   13.06
   1  -2   1   28.28   12.88
  -1   2  -2 2662.95   57.82
   1  -2   2 2697.24   57.84
  -1   2  -3  583.71   27.10
   1  -2   3  653.61   29.44
   1  -2   4 1580.75   49.34
  -1   2  -4 1359.78   45.29
  -1   2  -5  176.38   22.73
   1  -2   5  204.08   22.21
  -1   1  -1  446.90   30.30
   1  -1   1  396.55   26.71
  -1   1  -2   38.33   13.64
   1  -1   2   46.75   17.74
  -1   1  -3  418.71   28.36
   1  -1   3  505.70   31.51
   1  -1   4   17.26   13.89
  -1   1  -4   16.24   15.97
  -1   0   0 1704.67   52.94
   1   0   0 2086.67   61.16
  -1   0  -1    5.89   16.65
   1   0   1    3.61   11.89
   1   0   2 2667.01   69.51
  -1   0  -2 2809.36   70.20
   1   0   3 8222.49  139.27
  -1   0  -3 9453.80  154.82
   1   0   4 2438.61   68.22
  -1   0  -4 1763.49   57.17
  -1   0  -4 3127.55   78.59
  -1   0  -5 1617.46   61.28
  -1   0  -5 1194.46   50.85
  -1   0  -6  117.28   37.82
  -1  -1   0  184.22   22.17
   1   1   0  162.69   17.62
  -1  -1  -1 2471.25   55.66
   1   1   1 2292.69   52.70
  -1  -1  -2    1.82    9.23
   1   1   2    0.29   13.11
  -1  -1  -3   67.06   11.31
   1   1   3   61.28   14.63
  -1  -1  -3   58.68   14.28
  -1  -1  -4   13.69    9.40
   1   1   4   12.11   12.76
  -1  -1  -4   11.22   12.83
  -1  -1  -5   49.46   15.55
  -1  -1  -5   31.30   13.66
  -1  -1  -6   15.76   17.24
  -1  -1  -6   25.33   16.68
  -1  -1  -7    2.55   19.84
  -1  -1  -7    0.73   21.29
  -1  -2   0 9924.11  124.35
   1   2   0 9604.36  121.32
  -1  -2  -1 1316.53   34.12
   1   2   1 1230.09   33.20
  -1  -2  -2  295.21   18.33
  -1  -2  -2  271.81   15.88
   1   2   2  267.15   15.95
  -1  -2  -3  970.35   29.01
   1   2   3  831.52   27.46
  -1  -2  -3  845.78   27.59
  -1  -2  -4 1385.56   33.88
  -1  -2  -4 1314.97   35.06
  -1  -2  -5  288.20   21.12
  -1  -2  -5  192.13   19.76
  -1  -2  -6   18.21   16.65
  -1  -2  -6   14.57   17.22
  -1  -2  -7   -1.36   17.94
  -1  -2  -7    1.37   16.63
  -1  -2  -8   54.27   23.75
  -1  -2  -8   49.12   23.61
   1   3   0 1430.54   30.48
  -1  -3   0 1547.61   33.20
  -1  -3   0 1292.84   28.71
  -1  -3  -1  265.10   14.55
  -1  -3  -1  271.56   14.67
   1   3   1  270.45   14.69
  -1  -3  -2   35.79    9.69
   1   3   2   32.98   13.20
  -1  -3  -2   30.93   13.34
  -1  -3  -3    9.78   12.81
  -1  -3  -3   19.20    9.27
  -1  -3  -4    4.33   11.18
  -1  -3  -4   -1.36   16.32
  -1  -3  -5    1.91   11.63
  -1  -3  -5    7.55   16.87
  -1  -3  -6   25.70   17.21
  -1  -3  -6   23.54   12.69
  -1  -3  -7   82.76   19.49
  -1  -3  -7   77.67   19.95
  -1  -3  -8   24.68   23.54
  -1  -3  -8   26.00   23.36
  -1  -3  -9    3.52   28.13
  -1  -3  -9   39.78   32.77
  -1  -4   0  116.05   14.42
  -1  -4   0   99.31   10.95
   1   4   0  103.53   10.95
  -1  -4  -1  747.17   22.33
   1   4   1  677.39   19.73
  -1  -4  -1  689.44   19.88
  -1  -4  -2  414.78   18.52
  -1  -4  -2  440.93   18.92
  -1  -4  -3   -1.55   15.99
  -1  -4  -3   -0.92   11.62
  -1  -4  -4  621.90   21.17
  -1  -4  -4  525.54   19.80
  -1  -4  -5    4.74   12.27
  -1  -4  -5    6.08   17.01
  -1  -4  -6    3.66   12.62
  -1  -4  -6    3.63   18.46
  -1  -4  -7   59.10   23.62
  -1  -4  -7   36.45   24.95
  -1  -4  -8    3.11   16.59
  -1  -4  -8    7.08   24.12
  -1  -5   0  781.94   19.65
   1   5   0  715.38   18.96
  -1  -5   0  695.94   18.65
  -1  -5  -1    9.53   11.76
  -1  -5  -1   11.06   16.23
  -1  -5  -2   12.51   12.18
  -1  -5  -2   12.92   16.49
  -1  -5  -3  378.29   17.02
  -1  -5  -3  345.71   16.80
  -1  -5  -4   38.97   12.99
  -1  -5  -4   35.13   12.88
  -1  -5  -5  110.74   19.38
  -1  -5  -5  115.94   14.79
  -1  -5  -6  124.67   18.43
  -1  -5  -6  115.12   25.30
  -1  -5  -7   42.30   17.67
  -1  -5  -7   35.71   25.54
  -1  -6   0   13.30   16.83
  -1  -6   0   11.73   11.99
  -1  -6  -1  224.03   14.20
  -1  -6  -1  216.04   14.44
  -1  -6  -2   72.22   12.84
  -1  -6  -2   64.70   13.16
  -1  -6  -3  480.28   18.70
  -1  -6  -3  425.51   18.09
  -1  -6  -4   27.53   18.61
  -1  -6  -4   23.56   13.25
  -1  -6  -5    2.14   16.57
  -1  -6  -5   -8.50   17.00
  -1  -6  -6    4.35   24.50
  -1  -6  -6  -12.16   24.76
  -1  -7   0   -2.47   12.26
  -1  -7   0    2.50   17.15
  -1  -7  -1  580.58   22.67
  -1  -7  -1  565.71   22.36
  -1  -7  -2  260.03   19.98
  -1  -7  -2  206.01   15.55
  -1  -7  -3  371.09   17.99
  -1  -7  -3  378.69   22.27
  -1  -7  -4  181.50   25.82
  -1  -7  -4  214.51   19.31
  -1  -7  -5   15.76   17.86
  -1  -7  -5   12.76   17.79
  -1  -8   0  386.75   21.23
  -1  -8   0  367.93   16.89
  -1  -8  -1  171.62   14.58
  -1  -8  -1  173.12   15.16
  -1  -8  -2    8.42   16.30
  -1  -8  -2   12.97   23.67
  -1  -8  -3  109.84   18.69
  -1  -8  -3  115.99   24.76
  -1  -8  -4    9.53   18.01
  -1  -8  -4    5.79   25.34
  -1  -9   0    3.54   16.13
  -1  -9   0  -12.39   17.07
  -1  -9  -1    8.21   17.30
  -1  -9  -1    9.03   16.30
  -1  -9  -2   58.77   18.37
  -1  -9  -2   61.32   17.40
  -1  -9  -3   -9.43   18.56
  -1  -9  -3   -0.76   17.61
  -1 -10   0   -9.12   25.35
  -1 -10   0   -3.12   17.24
  -1 -10  -1   -8.28   25.98
  -1 -10  -1  -17.81   17.37
  -2  11  -1   23.93   17.73
   2 -11   1   27.82   17.88
   2 -11   1   12.81   25.28
  -2  11  -2   -8.15   17.55
   2 -11   2    0.05   17.13
   2 -11   2   -8.05   17.66
  -2  11  -3   15.40   17.08
   2 -11   3   15.95   17.08
   2 -11   3    7.41   25.32
  -2  11  -4   18.27   17.01
   2 -11   4   15.60   16.90
   2 -11   4    0.67   17.58
  -2  11  -5   10.29   16.59
   2 -11   5   -0.42   16.72
   2 -11   5  -12.55   24.42
  -2  11  -6   21.36   23.61
   2 -11   6    4.93   23.54
   2 -11   6    3.56   24.31
   2 -11   7   21.52   16.64
   2 -11   7    7.42   17.59
   2 -11   8    1.31   17.43
   2 -11   8  -12.31   18.26
  -2  10  -1    7.89   23.76
   2 -10   1    3.78   23.66
   2 -10   1    1.05   16.96
   2 -10   2   34.23   24.14
   2 -10   2   41.16   23.95
  -2  10  -2   56.00   24.04
   2 -10   3  199.11   18.66
   2 -10   3  235.70   23.22
  -2  10  -3  198.62   18.20
   2 -10   4   67.02   21.25
  -2  10  -4   74.67   21.41
   2 -10   4   43.64   14.08
  -2  10  -5  311.27   19.40
   2 -10   5  378.34   19.96
   2 -10   5  347.58   19.79
   2 -10   6   -6.42   22.50
   2 -10   6    9.86   16.29
  -2  10  -6   13.97   22.49
   2 -10   7   43.33   23.02
  -2  10  -7   40.04   23.10
   2 -10   7   38.83   23.77
   2 -10   8  -10.81   16.72
   2 -10   8   -3.99   24.66
   2 -10   9   -0.66   24.61
   2 -10   9    2.30   18.22
  -2   9  -1    0.09   18.29
   2  -9   1   10.27   18.23
   2  -9   1    4.04   12.88
  -2   9  -2  203.43   15.09
   2  -9   2  212.32   15.07
   2  -9   2  168.49   14.72
  -2   9  -3    6.83   18.16
   2  -9   3   23.12   18.03
   2  -9   3   21.21   12.77
  -2   9  -4   -0.33   12.37
   2  -9   4    1.28   12.46
   2  -9   4   10.44   17.88
  -2   9  -5   96.95   13.30
   2  -9   5  100.40   13.40
   2  -9   5  108.68   18.84
   2  -9   6   15.20   17.42
   2  -9   6   17.04   17.99
  -2   9  -6   18.88   17.44
  -2   9  -7  115.31   14.34
   2  -9   7  111.84   14.55
   2  -9   7  130.45   14.46
  -2   9  -8    7.15   16.34
   2  -9   8    9.76   16.26
   2  -9   8    4.07   17.06
   2  -9   9    8.38   16.85
   2  -9   9   14.14   24.92
   2  -9  10  115.32   26.68
   2  -9  10  120.04   25.96
   2  -8   1  187.15   19.28
  -2   8  -1  192.93   18.93
   2  -8   1  222.32   19.18
   2  -8   2  124.05   13.69
   2  -8   2  118.35   13.62
  -2   8  -2  121.01   13.43
   2  -8   3   -2.43   17.08
   2  -8   3   -5.87   17.46
  -2   8  -3    0.79   12.30
   2  -8   4   68.13   12.67
   2  -8   4   76.34   17.64
  -2   8  -4   49.48   12.74
   2  -8   5    2.06   16.90
  -2   8  -5   14.03   16.65
   2  -8   5   -0.79   12.21
  -2   8  -6   13.03   17.50
   2  -8   6   17.41   17.05
   2  -8   6   16.02   12.12
   2  -8   7   15.56   17.08
  -2   8  -7    5.07   17.47
   2  -8   7    6.39   12.62
   2  -8   8   10.04   12.32
  -2   8  -8    4.71   12.64
   2  -8   8    4.32   18.27
   2  -8   9   16.88   23.92
   2  -8   9   12.47   23.50
   2  -8  10   -1.48   24.25
   2  -8  10    2.48   24.12
   2  -8  11   -1.91   25.43
   2  -8  11   -1.05   16.79
  -2   7  -1   25.06   12.32
   2  -7   1   30.79   17.15
   2  -7   1   17.82   12.10
  -2   7  -2   26.53   12.22
   2  -7   2   28.44   17.26
  -2   7  -3  164.70   13.95
   2  -7   3  194.18   14.41
  -2   7  -4  415.52   16.65
   2  -7   4  445.38   16.88
   2  -7   4  485.06   21.05
   2  -7   5   59.71   12.39
   2  -7   5   56.65   12.31
  -2   7  -5   64.90   12.36
   2  -7   6   48.42   12.30
  -2   7  -6   52.65   12.41
   2  -7   6   48.65   12.56
  -2   7  -7   51.46   13.06
   2  -7   7   74.89   13.32
   2  -7   7   70.24   17.73
  -2   7  -8   55.26   18.41
   2  -7   8   54.05   13.71
   2  -7   8   60.29   13.67
   2  -7   9    9.10   18.71
   2  -7   9   13.38   18.12
   2  -7  10    3.78   23.55
   2  -7  10    5.91   23.64
   2  -7  11   11.28   31.88
   2  -7  11    7.54   30.65
   2  -6   1  295.50   15.66
  -2   6  -1  298.04   19.47
  -2   6  -2   88.14   12.86
   2  -6   2   97.12   16.01
   2  -6   3  146.76   17.54
  -2   6  -3   94.13   12.75
  -2   6  -4   18.96   16.32
   2  -6   4   12.77   11.50
  -2   6  -5    4.99   16.39
   2  -6   5   13.39   11.44
   2  -6   6  293.55   16.00
   2  -6   6  281.41   15.75
  -2   6  -6  260.17   15.64
   2  -6   7  185.83   19.37
  -2   6  -7  167.36   18.95
   2  -6   7  188.81   14.84
   2  -6   8    2.03   17.54
  -2   6  -8    2.98   12.20
   2  -6   8    1.67   12.49
   2  -6   9    3.44   12.83
   2  -6   9    9.92   17.78
   2  -6  10    5.91   28.49
   2  -6  10   -0.60   23.04
   2  -5   1  377.77   15.25
  -2   5  -1  271.88   13.69
   2  -5   2    5.17    9.18
  -2   5  -2    3.22    9.36
   2  -5   3  366.85   15.18
  -2   5  -3  314.15   14.37
  -2   5  -4  169.98   12.37
   2  -5   4  184.75   12.33
  -2   5  -5   88.83   17.20
   2  -5   5  102.88   12.72
   2  -5   6   39.42   16.10
  -2   5  -6   27.09   11.99
   2  -5   7  816.81   28.99
   2  -5   7  744.62   25.80
  -2   5  -7  675.44   24.40
   2  -5   8  230.91   21.66
   2  -5   8  205.73   17.34
  -2   5  -8  187.71   21.21
   2  -5   9  111.27   20.74
   2  -5   9  112.60   20.82
  -2   4  -1   69.40   14.07
   2  -4   1   79.16   10.83
  -2   4  -2 2504.36   41.25
   2  -4   2 2622.82   41.67
  -2   4  -3    3.18   12.58
   2  -4   3    3.24    8.66
  -2   4  -4  583.51   22.06
   2  -4   4  588.32   20.29
   2  -4   5   67.96   13.57
  -2   4  -5   49.86   10.15
   2  -4   6   36.10   16.67
  -2   4  -6   26.89   11.87
   2  -4   7    2.47   16.82
   2  -4   7    1.94   16.42
  -2   4  -7    1.70   16.57
   2  -4   8    5.45   17.31
  -2   4  -8    6.26   17.17
   2  -4   8    6.84   16.55
  -2   3  -1  206.38   13.80
   2  -3   1  216.57   16.47
  -2   3  -2   20.16    9.41
   2  -3   2   22.13   12.70
   2  -3   3  106.13   14.27
  -2   3  -3   81.62   11.28
   2  -3   4  306.37   18.95
  -2   3  -4  261.34   17.97
  -2   3  -5  241.99   18.26
   2  -3   5  290.72   17.24
   2  -3   6    2.77   15.94
  -2   3  -6    4.14   11.61
  -2   3  -7    1.57   16.68
   2  -3   7    1.79   15.54
   2  -2   1 2709.23   50.22
  -2   2  -1 2640.78   49.16
   2  -2   2    1.77    9.14
  -2   2  -2    0.81    9.09
   2  -2   3 2618.36   51.62
  -2   2  -3 2561.56   52.35
   2  -2   4  379.23   21.75
  -2   2  -4  293.27   19.67
  -2   2  -5  998.62   35.24
   2  -2   5 1357.78   41.74
  -2   2  -6    2.39   19.84
   2  -2   6    2.46   15.69
   2  -2   7   92.23   28.79
  -2   2  -7   76.34   28.79
  -2   1  -1 1796.87   41.71
   2  -1   1 1839.15   42.56
  -2   1  -2   34.42   14.59
   2  -1   2   23.99    9.95
  -2   1  -3 2003.43   47.12
   2  -1   3 2488.53   53.81
  -2   1  -4  305.85   19.41
   2  -1   4  396.36   23.07
   2  -1   5  386.08   24.17
  -2   1  -5  359.75   24.13
  -2   1  -6   22.66   17.16
   2  -1   6   25.19   20.59
  -2   0   0  460.62   21.26
   2   0   0  437.83   20.78
  -2   0  -1   31.85   14.30
   2   0   1   33.49   14.03
  -2   0  -2 3390.51   61.27
   2   0   2 3404.41   61.13
   2   0   3   57.35   10.85
  -2   0  -3   59.49   13.81
   2   0   4  269.72   17.64
  -2   0  -4  309.46   20.45
   2   0   5    2.07   12.81
  -2   0  -5    9.46   12.54
   2   0   6    5.71   16.61
  -2   0  -6    8.22   16.67
  -2   0  -6    9.66   20.34
  -2   0  -7    2.02   21.17
  -2   0  -7    2.32   21.60
   2   1   0 2537.41   48.88
  -2  -1   0 2613.28   49.86
   2   1   1  586.49   21.78
  -2  -1  -1  625.88   24.01
   2   1   2   31.33    9.67
  -2  -1  -2   37.59   13.02
   2   1   3  175.06   13.96
  -2  -1  -3  209.38   16.76
   2   1   4  302.63   19.32
  -2  -1  -4  340.58   19.92
   2   1   5    7.15   16.63
  -2  -1  -5   12.12   16.50
  -2  -1  -5   12.07   16.13
   2   1   6   72.69   18.48
  -2  -1  -6  102.52   18.33
  -2  -1  -6   61.13   18.26
  -2  -1  -7   91.42   19.22
  -2  -1  -7   64.77   19.68
  -2  -1  -8    3.82   21.90
  -2  -1  -8    0.12   22.66
  -2  -2   0  354.78   18.46
   2   2   0  283.96   14.76
  -2  -2  -1   84.08   10.76
   2   2   1   85.80   10.78
  -2  -2  -2  181.85   13.08
   2   2   2  170.45   15.76
  -2  -2  -3    1.19    8.73
   2   2   3    3.67    9.07
  -2  -2  -4  796.74   24.82
  -2  -2  -4 1050.60   30.14
   2   2   4  815.72   25.09
  -2  -2  -5    3.68   11.43
   2   2   5    2.41   11.99
  -2  -2  -5    1.57   11.80
  -2  -2  -6  366.39   23.81
  -2  -2  -6  435.79   21.12
  -2  -2  -7  162.11   16.49
  -2  -2  -7  133.72   21.22
  -2  -2  -8  111.37   31.42
  -2  -2  -8  126.97   26.19
  -2  -2  -9    3.23   36.41
  -2  -2  -9   13.03   39.87
  -2  -3   0 3573.09   50.09
   2   3   0 3362.09   48.09
  -2  -3  -1  712.99   20.53
   2   3   1  674.64   20.08
  -2  -3  -2  324.77   17.60
  -2  -3  -2  353.65   17.59
   2   3   2  327.36   17.79
  -2  -3  -3  123.05   13.20
   2   3   3  104.36   17.80
  -2  -3  -3  109.48   17.77
  -2  -3  -4   66.55   12.36
   2   3   4   54.84   17.15
  -2  -3  -4   49.84   17.47
  -2  -3  -5   20.96   16.38
  -2  -3  -5   12.93   12.08
  -2  -3  -6  642.18   27.57
  -2  -3  -6  417.55   20.54
  -2  -3  -7   11.45   14.07
  -2  -3  -7   17.01   18.15
  -2  -3  -8  183.25   28.23
  -2  -3  -8  352.94   31.93
  -2  -4   0 1657.65   29.37
  -2  -4   0 1855.02   32.23
   2   4   0 1699.81   29.73
  -2  -4  -1    4.08    8.94
  -2  -4  -1    4.17    8.94
   2   4   1    1.02    9.15
  -2  -4  -2   31.37   11.52
   2   4   2   24.39   12.12
  -2  -4  -2   27.06   11.73
  -2  -4  -3  320.13   16.00
   2   4   3  301.97   16.31
  -2  -4  -3  308.09   16.28
  -2  -4  -4   22.19   12.59
  -2  -4  -4   32.75   16.98
  -2  -4  -5    4.61   16.96
  -2  -4  -5    5.07   12.61
  -2  -4  -6    6.21   17.55
  -2  -4  -6    5.51   13.32
  -2  -4  -7   80.31   24.05
  -2  -4  -7   62.70   25.85
  -2  -4  -8   -9.68   25.56
  -2  -4  -8   20.52   24.05
  -2  -5   0   17.90   16.26
   2   5   0   17.27   16.34
  -2  -5   0   21.36   16.23
  -2  -5  -1   11.35   15.90
  -2  -5  -1    3.04   11.59
   2   5   1    3.78   11.67
  -2  -5  -2    2.01   11.38
   2   5   2    0.16   17.03
  -2  -5  -2    1.51   16.76
  -2  -5  -3   37.77   17.88
  -2  -5  -3   46.00   17.12
  -2  -5  -4    0.90   17.22
  -2  -5  -4    0.71   12.64
  -2  -5  -5   22.81   18.11
  -2  -5  -5   29.59   18.84
  -2  -5  -6   15.83   24.73
  -2  -5  -6    9.38   16.88
  -2  -5  -7   21.64   17.85
  -2  -5  -7   17.33   26.22
  -2  -6   0   66.84   17.42
   2   6   0   72.29   12.76
  -2  -6   0   70.69   12.74
  -2  -6  -1  210.86   14.28
   2   6   1  183.47   18.90
  -2  -6  -1  185.67   19.01
  -2  -6  -2   21.07   17.91
  -2  -6  -2   18.89   16.71
  -2  -6  -3    4.96   12.20
  -2  -6  -3   10.15   12.64
  -2  -6  -4   29.28   13.15
  -2  -6  -4   21.51   18.95
  -2  -6  -5    3.43   16.74
  -2  -6  -5    9.96   17.24
  -2  -6  -6    7.87   17.66
  -2  -6  -6   12.44   25.46
  -2  -7   0   25.22   12.53
  -2  -7   0   31.53   12.39
  -2  -7  -1    4.04   12.22
  -2  -7  -1    4.03   12.80
  -2  -7  -2  122.98   14.17
  -2  -7  -2  119.78   14.57
  -2  -7  -3   55.86   16.61
  -2  -7  -3   59.35   24.57
  -2  -7  -4   11.47   17.13
  -2  -7  -4    3.74   17.77
  -2  -7  -5   -3.13   18.68
  -2  -7  -5    7.42   18.04
  -2  -8   0    4.07   12.43
  -2  -8   0   -0.35   12.78
  -2  -8  -1  145.25   14.64
  -2  -8  -1  128.53   14.96
  -2  -8  -2   16.94   23.30
  -2  -8  -2   22.90   17.80
  -2  -8  -3   33.65   17.53
  -2  -8  -3   16.17   18.31
  -2  -8  -4   -0.10   18.69
  -2  -9   0   -2.04   16.65
  -2  -9   0   -5.71   17.03
  -2  -9  -1    0.84   17.05
  -2  -9  -1   10.36   17.48
  -2  -9  -2    4.35   17.07
  -2  -9  -2   11.25   18.23
  -2 -10   0   62.11   18.92
  -2 -10   0   75.42   19.27
   3 -11   1   10.23   25.46
  -3  11  -1   14.77   25.09
   3 -11   1    7.90   24.95
   3 -11   2   39.34   18.07
   3 -11   2   35.47   17.93
  -3  11  -2    4.90   18.41
   3 -11   3    7.46   17.24
   3 -11   3    3.91   17.61
  -3  11  -3    0.47   17.17
   3 -11   4  105.71   17.95
   3 -11   4   91.79   18.69
  -3  11  -4   73.55   18.06
   3 -11   5    1.72   17.18
   3 -11   5   -7.90   17.68
  -3  11  -5   15.89   17.22
   3 -11   6    9.93   16.79
  -3  11  -6    8.44   17.01
   3 -11   6  -15.00   17.52
  -3  11  -7   25.84   17.68
   3 -11   7   18.50   17.74
   3 -11   7   11.06   18.21
   3 -11   8   -9.33   18.41
  -3  10  -1   31.02   23.93
   3 -10   1   16.31   23.68
   3 -10   1   -0.96   23.58
   3 -10   2   31.75   23.62
  -3  10  -2   35.01   23.54
   3 -10   2    4.95   16.73
   3 -10   3    2.50   16.70
  -3  10  -3   -6.50   16.82
   3 -10   3   19.56   16.46
   3 -10   4   -9.02   16.32
  -3  10  -4   14.60   16.50
   3 -10   4    5.85   16.49
  -3  10  -5  198.93   18.15
   3 -10   5  214.81   18.27
   3 -10   5  223.78   18.65
  -3  10  -6   10.45   16.33
   3 -10   6   -5.53   16.12
   3 -10   6   -9.44   16.61
   3 -10   7   10.30   16.53
   3 -10   7    3.62   16.94
  -3  10  -7   12.58   16.22
   3 -10   8   -6.38   17.40
  -3  10  -8  -11.56   24.68
   3 -10   8   -3.26   17.56
   3 -10   9   16.47   18.58
  -3  10  -9   -0.98   18.60
   3 -10   9   14.57   17.87
   3  -9   1    7.41   12.52
   3  -9   1    0.67   12.46
  -3   9  -1  -10.48   13.03
   3  -9   2   27.86   12.72
   3  -9   2   28.90   13.11
  -3   9  -2   29.80   13.13
   3  -9   3   15.52   12.86
   3  -9   3   17.27   12.95
  -3   9  -3   20.23   12.63
   3  -9   4  242.28   15.39
   3  -9   4  237.23   15.66
  -3   9  -4  177.02   14.97
   3  -9   5  356.75   16.54
  -3   9  -5  341.22   16.50
   3  -9   5  386.68   17.30
   3  -9   6  408.44   21.73
  -3   9  -6  370.86   20.93
   3  -9   6  388.37   17.52
   3  -9   7  453.21   21.20
  -3   9  -7  413.84   20.44
   3  -9   7  412.57   18.59
   3  -9   8   13.19   24.07
   3  -9   8   11.06   16.67
  -3   9  -8    2.71   16.90
  -3   9  -9  118.67   19.34
   3  -9   9  149.10   26.70
   3  -9   9  124.98   19.25
   3  -9  10  120.19   27.07
   3  -9  10   92.58   27.19
  -3   8  -1  126.69   13.98
   3  -8   1  156.49   18.83
  -3   8  -2    9.14   17.26
   3  -8   2   -2.22   17.38
  -3   8  -3   40.67   13.15
   3  -8   3   57.06   12.85
  -3   8  -4   51.30   12.82
   3  -8   4   61.05   17.54
  -3   8  -5   39.76   12.81
   3  -8   5   50.35   12.73
  -3   8  -6   30.51   17.40
   3  -8   6   19.59   12.51
   3  -8   6   26.22   12.37
   3  -8   7   44.20   17.97
  -3   8  -7   48.62   18.40
   3  -8   7   50.13   18.48
   3  -8   8  116.21   20.08
  -3   8  -8   85.90   14.60
   3  -8   8  105.69   14.86
   3  -8   9  123.19   25.49
   3  -8   9  127.69   19.09
  -3   8  -9  105.04   18.92
   3  -8  10   88.61   18.76
   3  -8  10   95.17   25.97
  -3   7  -1  166.63   13.92
   3  -7   1  207.69   18.78
  -3   7  -2  118.74   13.58
   3  -7   2  126.93   13.34
  -3   7  -3   12.91   12.05
   3  -7   3    8.82   12.13
  -3   7  -4   34.78   16.83
   3  -7   4   28.60   16.74
  -3   7  -5  205.94   14.56
   3  -7   5  221.35   14.29
  -3   7  -6   61.65   17.33
   3  -7   6   57.98   17.15
   3  -7   7   -0.17   11.81
  -3   7  -7   -4.92   17.46
   3  -7   8  147.42   15.60
   3  -7   8  149.34   15.47
  -3   7  -8  124.89   15.02
   3  -7   9    6.88   23.10
   3  -7   9    3.72   23.53
  -3   7  -9  -10.46   24.06
   3  -7  10    7.52   23.86
   3  -7  10   -1.18   23.65
   3  -7  11   56.92   27.74
   3  -7  11   52.72   27.55
   3  -6   1   33.89   16.90
  -3   6  -1   23.04   17.08
   3  -6   2    2.09   11.70
  -3   6  -2    6.54   11.59
   3  -6   3   24.95   11.91
  -3   6  -3   27.28   11.91
  -3   6  -4  147.84   13.79
   3  -6   4  179.59   13.62
   3  -6   5    4.28   15.92
  -3   6  -5    6.81   16.54
   3  -6   6  332.09   16.51
  -3   6  -6  310.74   20.29
   3  -6   7   72.42   13.25
  -3   6  -7   61.75   18.08
  -3   6  -8    9.66   12.83
   3  -6   8    3.67   18.12
   3  -6   8    8.30   17.57
  -3   6  -9  125.13   16.46
   3  -6   9  144.77   21.79
   3  -6   9  153.86   21.42
   3  -6  10    4.75   24.31
   3  -6  10    7.01   23.73
  -3   5  -1   97.79   10.89
   3  -5   1  120.73   11.19
  -3   5  -2  861.06   22.53
   3  -5   2  968.03   23.79
  -3   5  -3   26.20    9.49
   3  -5   3   32.88   12.92
   3  -5   4  374.06   16.27
  -3   5  -4  325.16   16.19
  -3   5  -5   14.90   11.67
   3  -5   5   14.17   15.75
   3  -5   6    4.80   16.12
  -3   5  -6    2.03   16.62
   3  -5   7   76.76   18.15
  -3   5  -7   62.13   18.37
  -3   5  -8  372.45   20.89
   3  -5   8  480.76   25.92
  -3   5  -9   95.33   20.63
   3  -5   9  110.48   21.26
   3  -5   9   98.12   20.47
   3  -5  10  146.45   36.05
   3  -5  10  152.52   38.88
   3  -4   1  173.55   12.00
  -3   4  -1  151.69   11.91
   3  -4   2 1766.53   32.01
  -3   4  -2 1883.74   33.99
   3  -4   3    5.15    8.65
  -3   4  -3    5.89    9.05
   3  -4   4    8.81    8.66
  -3   4  -4   11.28    9.18
   3  -4   5  244.70   15.59
  -3   4  -5  223.16   15.37
  -3   4  -6  402.32   19.50
   3  -4   6  470.47   20.05
  -3   4  -7   20.27   17.67
   3  -4   7   21.42   12.12
  -3   4  -8   27.41   13.61
   3  -4   8   40.21   17.09
   3  -4   9    2.57   17.32
   3  -4   9    1.33   18.14
  -3   4  -9   -0.57   22.48
   3  -3   1 3178.00   46.54
  -3   3  -1 3420.38   48.89
   3  -3   2   14.46    9.12
  -3   3  -2   17.72    9.15
   3  -3   3  480.74   20.10
  -3   3  -3  376.39   16.34
   3  -3   4  103.79   14.89
  -3   3  -4   75.04   10.85
   3  -3   5  442.51   19.58
  -3   3  -5  465.37   20.20
  -3   3  -6   23.34   17.04
   3  -3   6   38.59   12.09
  -3   3  -7  192.33   21.27
   3  -3   7  260.15   21.93
   3  -3   8  191.45   22.93
  -3   3  -8  175.50   26.72
  -3   2  -1  113.36   11.62
   3  -2   1  155.35   15.15
  -3   2  -2   41.51   10.01
   3  -2   2   38.51    9.60
  -3   2  -3    9.43   13.01
   3  -2   3    5.69    8.90
  -3   2  -4  570.77   23.39
   3  -2   4  629.07   22.26
  -3   2  -5  246.85   17.14
   3  -2   5  304.22   17.57
  -3   2  -6  117.28   18.92
   3  -2   6  142.55   19.02
   3  -2   7  280.88   23.50
  -3   2  -7  231.95   22.94
  -3   2  -8  104.06   26.07
   3  -2   8  122.80   25.65
  -3   1  -1 3536.49   53.47
   3  -1   1 3891.20   58.82
  -3   1  -2   82.86   11.00
   3  -1   2   92.65   10.74
  -3   1  -3  835.39   29.17
   3  -1   3  853.63   25.06
  -3   1  -4 1648.46   39.26
   3  -1   4 1764.68   39.46
   3  -1   5 1417.25   38.39
  -3   1  -5 1346.10   37.96
   3  -1   6  452.27   25.03
  -3   1  -6  418.23   25.75
  -3   1  -7  140.20   21.10
   3  -1   7  149.23   20.68
   3  -1   8  148.77   27.99
  -3   1  -8  143.94   27.75
  -3   1  -8  142.80   30.58
  -3   0   0  846.19   22.94
   3   0   0  994.52   26.03
  -3   0  -1   91.28   10.76
   3   0   1  123.58   11.03
  -3   0  -2 3400.25   53.39
   3   0   2 3381.46   53.19
   3   0   3  257.29   14.98
  -3   0  -3  269.55   17.44
   3   0   4    0.57    8.98
  -3   0  -4   -1.63    8.68
   3   0   5    3.58   16.31
  -3   0  -5    3.35   16.15
   3   0   6   18.96   16.63
  -3   0  -6    9.79   16.86
  -3   0  -7    0.08   17.30
   3   0   7   -0.05   17.17
  -3   0  -7   -2.60   12.44
  -3   0  -8    5.43   22.26
  -3   0  -8    6.26   18.71
   3   1   0    2.36    8.08
  -3  -1   0    2.24   11.67
   3   1   1  582.87   19.26
  -3  -1  -1  622.04   21.38
   3   1   2   44.56    9.74
  -3  -1  -2   48.53   12.94
   3   1   3 1954.69   38.31
  -3  -1  -3 2018.46   39.39
   3   1   4   84.49   13.29
  -3  -1  -4  105.30   17.47
   3   1   5  391.67   22.48
  -3  -1  -5  442.49   22.95
   3   1   6  121.26   14.67
  -3  -1  -6  149.91   19.32
  -3  -1  -6  111.65   14.61
   3   1   7   46.76   18.91
  -3  -1  -7   45.79   17.92
  -3  -1  -7   42.99   18.62
  -3  -1  -8  140.03   27.09
  -3  -1  -8  132.43   31.84
  -3  -1  -9   -0.56   37.12
  -3  -1  -9   -0.95   36.19
   3   2   0 3341.98   47.36
  -3  -2   0 3500.35   48.94
  -3  -2  -1  217.36   15.52
   3   2   1  218.90   12.75
   3   2   2  665.51   20.48
  -3  -2  -2  619.42   19.20
   3   2   3  446.86   21.93
  -3  -2  -3  491.48   18.77
   3   2   4    3.61   11.67
  -3  -2  -4    6.49   11.38
   3   2   5   98.73   18.42
  -3  -2  -5   80.66   18.40
  -3  -2  -5  109.85   17.93
  -3  -2  -6   31.26   17.95
   3   2   6   19.10   12.93
  -3  -2  -6   35.14   17.29
  -3  -2  -7   16.43   18.74
  -3  -2  -7    8.77   12.70
  -3  -2  -8   11.83   23.61
  -3  -2  -8   10.65   24.80
  -3  -2  -9    1.41   26.19
  -3  -2  -9    1.13   29.32
  -3  -3   0 1276.68   25.35
   3   3   0 1377.09   27.80
  -3  -3  -1 1417.20   28.90
   3   3   1 1247.66   25.67
  -3  -3  -2  342.41   19.50
   3   3   2  298.29   15.81
  -3  -3  -3 1458.50   31.86
   3   3   3 1190.66   27.08
  -3  -3  -4  253.15   15.75
   3   3   4  260.03   20.27
  -3  -3  -4  262.72   20.25
  -3  -3  -5  113.53   14.43
   3   3   5  121.26   14.33
  -3  -3  -5  152.82   14.50
   3   3   6   80.82   19.05
  -3  -3  -6   77.06   13.87
  -3  -3  -6   65.23   19.28
  -3  -3  -7   27.55   24.74
  -3  -3  -7   33.48   16.90
  -3  -3  -8   -5.13   25.52
  -3  -3  -8   -4.95   24.66
  -3  -4   0   57.15    9.91
   3   4   0   53.75   13.00
  -3  -4  -1  209.88   14.04
   3   4   1  195.17   18.21
  -3  -4  -2  509.39   17.80
  -3  -4  -2  484.84   18.15
   3   4   2  482.44   18.03
  -3  -4  -3  398.60   16.88
  -3  -4  -3  404.81   21.43
   3   4   3  409.48   21.60
  -3  -4  -4  174.69   14.79
  -3  -4  -4  153.19   19.49
   3   4   4  159.65   19.33
  -3  -4  -5   -3.35   12.34
   3   4   5    5.07   17.85
  -3  -4  -5   -3.80   13.15
  -3  -4  -6    7.41   16.92
  -3  -4  -6    2.66   22.45
  -3  -4  -7   -5.54   18.34
  -3  -4  -7    1.37   16.40
  -3  -5   0 1008.35   22.14
   3   5   0  908.45   20.96
  -3  -5   0  865.53   20.66
  -3  -5  -1   35.51   12.12
   3   5   1   31.46   17.09
  -3  -5  -1   34.59   17.10
  -3  -5  -2 1339.56   29.83
   3   5   2 1125.80   25.07
  -3  -5  -2 1162.43   25.30
  -3  -5  -3   82.98   13.18
  -3  -5  -3   66.72   13.77
   3   5   3   77.45   13.79
  -3  -5  -4  224.94   20.02
   3   5   4  204.01   20.43
  -3  -5  -4  215.55   20.29
  -3  -5  -5   34.45   15.99
  -3  -5  -5   31.70   23.84
  -3  -5  -6   32.78   23.84
  -3  -5  -6   25.70   25.34
  -3  -6   0   18.97   16.95
   3   6   0   16.17   12.22
  -3  -6   0   21.71   12.18
  -3  -6  -1   93.91   17.59
  -3  -6  -1   77.82   18.26
   3   6   1   91.92   18.27
  -3  -6  -2  129.00   13.65
   3   6   2  130.72   19.05
  -3  -6  -2  116.94   19.28
  -3  -6  -3    0.73   17.55
   3   6   3   14.63   18.32
  -3  -6  -3    3.12   13.08
  -3  -6  -4   -7.88   16.55
  -3  -6  -4    4.91   24.03
  -3  -6  -5   37.92   17.36
  -3  -6  -5   27.52   25.02
  -3  -7   0    6.00   12.36
   3   7   0   12.43   12.42
  -3  -7   0   16.21   12.39
  -3  -7  -1  237.08   15.53
   3   7   1  228.63   15.92
  -3  -7  -1  219.52   15.55
  -3  -7  -2   80.63   14.66
  -3  -7  -2  101.61   21.17
  -3  -7  -3   38.64   17.39
  -3  -7  -3   63.40   17.67
  -3  -7  -4   43.68   17.79
  -3  -7  -4   28.16   18.50
  -3  -8   0   90.43   14.38
  -3  -8   0   72.86   17.03
   3   8   0   90.14   14.02
  -3  -8  -1   64.76   16.75
  -3  -8  -1   23.96   25.02
  -3  -8  -2   50.38   17.40
  -3  -8  -2   45.97   18.21
  -3  -8  -3    6.98   17.48
  -3  -8  -3    7.10   26.06
  -3  -9   0    2.64   16.93
  -3  -9   0   10.44   24.74
  -3  -9  -1   22.76   24.02
  -3  -9  -1    5.82   18.39
   4 -11   1    3.94   25.88
  -4  11  -1  -11.26   25.50
   4 -11   1    6.10   18.03
   4 -11   2   29.09   25.00
  -4  11  -2   22.20   24.87
   4 -11   2    7.78   17.68
   4 -11   3   49.97   18.02
  -4  11  -3   53.51   18.00
   4 -11   3   45.84   18.29
   4 -11   4   -9.32   17.42
  -4  11  -4   13.16   17.33
   4 -11   4   11.07   24.74
   4 -11   5   85.42   25.03
  -4  11  -5   80.70   25.40
   4 -11   5   99.52   25.36
   4 -11   6   16.72   24.55
  -4  11  -6    5.69   24.87
   4 -11   6   18.93   17.54
   4 -11   7   56.22   18.71
  -4  11  -7   42.95   18.46
   4 -11   7   48.74   18.50
   4 -10   1   -3.79   16.86
   4 -10   1   16.05   16.80
  -4  10  -1   -1.83   16.92
  -4  10  -2    9.76   16.77
   4 -10   2  -19.86   17.13
   4 -10   2    0.70   17.31
  -4  10  -3   13.20   23.83
   4 -10   3   19.08   17.03
  -4  10  -4   12.93   16.66
   4 -10   4    6.33   16.86
   4 -10   4   17.43   16.75
   4 -10   5   41.24   23.55
   4 -10   5   30.35   16.51
  -4  10  -5   31.32   23.37
   4 -10   6   43.48   16.85
   4 -10   6   38.24   23.93
  -4  10  -6   37.42   23.98
   4 -10   7    2.36   24.41
   4 -10   7    7.15   24.21
  -4  10  -7   -0.98   17.15
   4 -10   8   21.12   18.21
  -4  10  -8    6.55   18.29
   4 -10   8   20.27   17.97
  -4   9  -1   31.12   12.93
   4  -9   1   22.67   18.87
  -4   9  -2  373.46   17.01
   4  -9   2  534.76   22.81
  -4   9  -3    0.00   12.63
   4  -9   3    2.50   13.03
  -4   9  -4  378.40   17.24
   4  -9   4  448.12   17.93
  -4   9  -5    1.35   12.58
   4  -9   5   -1.83   17.76
   4  -9   6   13.56   13.04
  -4   9  -6    8.94   16.46
  -4   9  -7   85.85   23.76
   4  -9   7   66.11   17.60
   4  -9   8   19.70   17.44
   4  -9   8   18.62   24.54
  -4   9  -8   18.99   24.72
   4  -9   9   93.15   19.61
  -4   9  -9   81.24   19.02
   4  -9   9   91.64   26.70
  -4   8  -1  349.82   16.34
   4  -8   1  409.68   20.95
  -4   8  -2    7.63   12.49
   4  -8   2   -3.72   17.56
  -4   8  -3  208.10   14.60
   4  -8   3  211.31   19.44
   4  -8   4  259.91   15.35
  -4   8  -4  224.28   15.04
   4  -8   5  152.04   13.97
  -4   8  -5  129.06   14.09
   4  -8   6   -1.66   12.10
  -4   8  -6    7.09   12.63
   4  -8   7   38.83   13.33
  -4   8  -7   36.18   13.83
  -4   8  -8    3.67   16.74
   4  -8   8   20.91   22.90
   4  -8   9    9.34   24.26
   4  -8   9    3.44   24.86
  -4   8  -9    7.26   24.85
   4  -8  10   -0.22   25.20
   4  -8  10   -0.27   17.50
  -4   8 -10    1.12   25.09
  -4   7  -1   23.80   12.71
   4  -7   1   41.72   12.49
  -4   7  -2    5.61   12.42
   4  -7   2   14.78   12.38
  -4   7  -3    2.36   11.90
   4  -7   3    0.47   11.86
   4  -7   4   35.78   12.06
  -4   7  -4   34.49   17.17
   4  -7   5  435.58   17.07
  -4   7  -5  414.60   17.38
   4  -7   6    6.08   16.92
  -4   7  -6    2.03   12.71
   4  -7   7   14.91   12.52
  -4   7  -7    5.50   18.33
   4  -7   8   10.10   13.22
  -4   7  -8   16.79   18.66
   4  -7   9   -0.06   16.71
   4  -7   9    4.05   24.23
  -4   7  -9    1.16   24.37
  -4   7 -10   51.36   18.87
   4  -7  10   35.05   19.26
   4  -7  10   61.83   25.12
   4  -6   1   39.41   12.27
  -4   6  -1   25.94   12.30
   4  -6   2 1518.64   27.03
  -4   6  -2 1431.73   28.50
   4  -6   3   21.16   11.95
  -4   6  -3   24.97   12.15
   4  -6   4  149.62   17.44
  -4   6  -4  119.25   13.24
  -4   6  -5   97.66   17.92
   4  -6   5  114.85   12.89
  -4   6  -6  128.64   14.46
   4  -6   6  183.89   18.49
   4  -6   7    7.47   12.44
  -4   6  -7    5.20   17.95
   4  -6   8   36.40   18.18
  -4   6  -8   16.42   18.82
  -4   6  -9   57.14   17.88
   4  -6   9   67.63   23.83
  -4   6 -10   51.35   25.32
   4  -6  10   58.07   25.39
   4  -6  10   55.78   19.16
   4  -5   1  479.61   17.07
  -4   5  -1  409.46   16.42
   4  -5   2    2.55   11.33
  -4   5  -2   -5.74   16.31
   4  -5   3    2.71   15.85
  -4   5  -3    8.02   16.39
   4  -5   4   13.02   11.29
  -4   5  -4   15.38   16.54
   4  -5   5   51.74   16.64
  -4   5  -5   41.35   17.35
  -4   5  -6    7.35   12.22
   4  -5   6   13.10   12.17
  -4   5  -7   37.39   18.24
   4  -5   7   46.09   12.94
   4  -5   8  178.80   16.30
  -4   5  -8  146.36   20.66
  -4   5  -9   60.89   24.66
   4  -5   9   72.36   23.76
   4  -5  10  118.84   29.72
  -4   5 -10   98.96   26.45
   4  -5  10  103.08   26.74
   4  -4   1 1193.58   24.32
  -4   4  -1  927.54   21.41
   4  -4   2   16.55    9.20
  -4   4  -2   18.58   12.91
   4  -4   3  284.60   16.33
  -4   4  -3  243.41   16.01
   4  -4   4 1195.41   26.61
  -4   4  -4 1241.46   29.81
   4  -4   5  392.20   21.00
  -4   4  -5  288.74   16.48
  -4   4  -6   90.18   13.69
   4  -4   6  114.73   17.96
  -4   4  -7    5.46   12.99
   4  -4   7   17.77   12.04
  -4   4  -8  113.75   15.79
   4  -4   8  136.09   15.70
   4  -4   9    2.83   23.01
  -4   4  -9    0.52   23.61
  -4   4 -10   -0.49   39.30
   4  -4  10    1.49   40.65
   4  -4  10   -1.98   42.85
  -4   3  -1   16.42    9.09
   4  -3   1   17.07    9.41
  -4   3  -2  139.67   14.78
   4  -3   2  146.74   11.69
  -4   3  -3   58.49   10.39
   4  -3   3   54.85    9.84
   4  -3   4  202.48   18.35
  -4   3  -4  160.50   14.28
   4  -3   5   -4.99   11.46
  -4   3  -5    0.69   16.62
   4  -3   6    9.28   15.81
  -4   3  -6    0.91   17.19
  -4   3  -7  310.24   18.87
   4  -3   7  391.94   24.09
   4  -3   8   35.25   18.12
  -4   3  -8   37.69   19.14
   4  -3   9   67.33   30.35
  -4   3  -9   48.66   24.63
  -4   2  -1  759.04   20.56
   4  -2   1  812.17   21.19
  -4   2  -2   68.27   10.29
   4  -2   2   63.29    9.81
  -4   2  -3   11.57   12.95
   4  -2   3    8.01    8.66
  -4   2  -4   23.06   12.15
   4  -2   4   23.65   11.25
  -4   2  -5   77.39   18.06
   4  -2   5   90.97   12.80
  -4   2  -6   90.52   14.14
   4  -2   6  116.93   14.04
   4  -2   7   35.41   17.32
  -4   2  -7   27.16   13.05
   4  -2   8  132.00   20.85
  -4   2  -8  107.19   20.93
  -4   2  -9    2.99   28.45
   4  -2   9    2.26   29.08
  -4   1  -1  984.84   24.67
   4  -1   1 1015.24   24.84
  -4   1  -2   71.35   10.42
   4  -1   2   69.26    9.68
  -4   1  -3 2265.06   41.20
   4  -1   3 2449.34   42.20
  -4   1  -4  333.97   17.45
   4  -1   4  402.72   17.67
   4  -1   5 1538.79   35.69
  -4   1  -5 1349.66   32.70
   4  -1   6   31.54   17.12
  -4   1  -6   29.77   17.59
  -4   1  -7    6.88   17.79
   4  -1   7   10.35   12.07
  -4   1  -8   37.47   19.08
   4  -1   8   30.41   18.80
   4  -1   9    5.26   30.16
  -4   1  -9    4.78   28.59
  -4   1  -9    4.94   30.24
  -4   0   0 1086.62   23.53
   4   0   0 1100.68   23.81
  -4   0  -1   -0.67   11.91
   4   0   1   -7.18   11.56
  -4   0  -2  200.59   12.56
   4   0   2  237.14   13.01
   4   0   3   62.08   10.09
  -4   0  -3   58.08   10.22
   4   0   4    8.95   16.14
  -4   0  -4    3.09   11.40
   4   0   5  344.30   21.30
  -4   0  -5  284.80   16.68
   4   0   6   21.99   16.79
  -4   0  -6   18.80   17.12
   4   0   7   45.75   13.43
  -4   0  -7   55.43   18.83
  -4   0  -8   52.89   24.57
  -4   0  -8   66.12   24.48
   4   0   8   65.98   24.85
  -4   0  -9    0.54   24.79
  -4   0  -9    1.09   23.67
   4   1   0  802.41   21.68
  -4  -1   0  786.51   20.17
   4   1   1   53.37    9.38
  -4  -1  -1   55.42    9.56
   4   1   2   -2.62   12.01
  -4  -1  -2   -2.00    8.64
   4   1   3  199.78   14.69
  -4  -1  -3  186.70   18.32
   4   1   4    0.98   11.89
  -4  -1  -4    7.79   16.02
   4   1   5   12.34   16.72
  -4  -1  -5    2.11   11.75
   4   1   6   -0.33   16.95
  -4  -1  -6    4.62   11.89
  -4  -1  -7    8.42   12.82
   4   1   7   16.89   17.84
  -4  -1  -7   11.37   12.61
  -4  -1  -8    5.07   24.09
   4   1   8    2.76   17.55
  -4  -1  -8    4.21   24.58
  -4  -1  -9   -0.34   32.08
  -4  -1  -9   -3.65   25.59
   4   2   0   31.25   12.12
  -4  -2   0   26.85    8.84
   4   2   1  114.95   10.73
  -4  -2  -1  136.49   11.10
   4   2   2  434.29   17.12
  -4  -2  -2  492.37   20.76
   4   2   3  989.14   24.86
  -4  -2  -3 1037.17   24.91
   4   2   4   90.56   13.48
  -4  -2  -4  109.92   17.69
   4   2   5   22.03   17.38
  -4  -2  -5   24.67   12.18
   4   2   6   12.19   12.85
  -4  -2  -6   16.65   18.17
  -4  -2  -6   22.38   12.48
  -4  -2  -7   31.15   24.31
   4   2   7   38.03   23.87
  -4  -2  -7   30.42   23.58
  -4  -2  -8    6.58   25.32
  -4  -2  -8    2.38   17.43
   4   3   0    1.52    8.54
  -4  -3   0   -0.11   10.89
   4   3   1  155.17   13.30
  -4  -3  -1  127.38   12.78
   4   3   2  717.62   20.55
  -4  -3  -2  706.62   20.20
   4   3   3    8.49   11.89
  -4  -3  -3    7.09   11.50
   4   3   4  220.08   19.80
  -4  -3  -4  239.82   19.50
  -4  -3  -5    7.49   12.35
   4   3   5    5.81   17.64
  -4  -3  -5    3.04   12.11
  -4  -3  -6    7.73   16.36
   4   3   6    8.55   22.99
  -4  -3  -6    2.49   15.96
  -4  -3  -7   22.27   17.82
   4   3   7   23.47   17.86
  -4  -3  -7   23.81   24.16
  -4  -4   0  579.95   17.90
   4   4   0  552.05   20.94
  -4  -4  -1  225.72   18.14
   4   4   1  185.65   14.03
  -4  -4  -2    1.47   11.53
   4   4   2   -0.88   12.04
  -4  -4  -3    5.63   16.52
   4   4   3   10.80   12.18
   4   4   4   38.77   13.57
  -4  -4  -4   26.33   18.77
  -4  -4  -4   32.22   12.89
  -4  -4  -5   -3.40   16.71
   4   4   5  -13.75   23.17
  -4  -4  -5    5.61   22.16
   4   4   6   -0.88   24.08
  -4  -4  -6   -5.05   16.56
  -4  -4  -6   -1.25   24.27
  -4  -4  -7   13.44   25.70
  -4  -4  -7   -5.23   17.34
  -4  -5   0    3.42   16.24
   4   5   0   -2.27   11.72
  -4  -5  -1  108.85   17.44
   4   5   1   79.93   17.96
  -4  -5  -2    2.19   12.71
  -4  -5  -2   13.09   11.75
   4   5   2    2.37   12.67
  -4  -5  -3   93.25   13.44
   4   5   3   72.82   14.00
  -4  -5  -3   70.81   19.28
  -4  -5  -4   41.98   22.76
  -4  -5  -4   31.39   17.13
   4   5   4   38.54   17.01
   4   5   5   16.48   17.19
  -4  -5  -5    6.73   17.25
  -4  -5  -5    0.51   16.85
  -4  -5  -6    9.88   18.28
  -4  -5  -6    8.33   16.96
  -4  -6   0  133.48   18.48
   4   6   0  133.85   13.73
  -4  -6   0  118.07   13.75
  -4  -6  -1  211.48   18.80
  -4  -6  -1  184.34   14.85
   4   6   1  181.44   14.83
  -4  -6  -2  133.10   14.40
   4   6   2  102.59   14.91
  -4  -6  -2  102.02   14.88
  -4  -6  -3   75.47   16.91
  -4  -6  -3   90.66   24.74
   4   6   3   81.19   24.53
  -4  -6  -4   44.87   17.05
   4   6   4   37.69   17.62
  -4  -6  -4   19.15   17.99
  -4  -6  -5   30.13   26.08
  -4  -6  -5   28.81   18.11
  -4  -7   0   88.85   13.73
   4   7   0   88.99   14.03
  -4  -7   0   95.79   13.79
  -4  -7  -1    4.18   15.77
  -4  -7  -1   12.51   23.83
   4   7   1  -12.19   23.77
  -4  -7  -2   60.63   16.87
   4   7   2   54.98   24.76
  -4  -7  -2   70.48   24.87
  -4  -7  -3    3.78   18.09
  -4  -7  -3    2.67   16.87
   4   7   3    7.40   18.00
  -4  -8   0    3.44   23.12
   4   8   0   -8.06   17.38
  -4  -8   0   23.32   16.85
  -4  -8  -1    8.21   16.99
   4   8   1   18.20   24.93
  -4  -8  -1   37.42   24.71
  -4  -8  -2   34.86   24.44
  -4  -8  -2   16.65   26.13
  -4  -9   0    7.86   17.44
  -4  -9   0    8.86   18.19
   5 -11   2    5.84   18.43
   5 -11   3   21.40   17.96
  -5  11  -3  -10.28   25.72
   5 -11   4   -5.53   17.99
  -5  11  -4    5.57   25.51
  -5  11  -5   12.14   17.93
   5 -11   5   -7.57   17.90
   5 -11   5    5.48   17.99
   5 -10   1   -8.45   24.88
  -5  10  -1   -3.97   17.32
   5 -10   2   39.78   24.85
  -5  10  -2   10.80   17.41
   5 -10   3   68.93   17.63
  -5  10  -3   71.89   17.72
   5 -10   4    3.94   17.24
  -5  10  -4   -3.48   16.75
   5 -10   5   -9.50   17.19
  -5  10  -5   14.16   24.04
   5 -10   6   33.05   17.32
  -5  10  -6   31.45   24.70
  -5  10  -7   18.45   17.82
   5 -10   7   -6.60   17.85
   5  -9   1   -2.59   23.62
  -5   9  -1   16.75   16.51
   5  -9   2   -0.61   21.33
  -5   9  -2   -0.11   16.55
   5  -9   3   18.36   13.33
  -5   9  -3   18.38   16.73
   5  -9   4  138.69   21.67
  -5   9  -4   96.85   17.88
   5  -9   5   47.70   16.45
  -5   9  -5   51.04   23.83
   5  -9   6    9.08   16.15
  -5   9  -6   -1.57   17.10
   5  -9   7   38.55   17.13
  -5   9  -7   16.23   17.65
  -5   9  -8  102.49   26.56
   5  -9   8   94.20   19.08
   5  -8   1   79.40   13.66
  -5   8  -1   50.91   13.69
   5  -8   2   -0.20   18.10
  -5   8  -2    1.90   18.13
   5  -8   3   55.26   18.11
  -5   8  -3   33.11   13.01
   5  -8   4   11.74   12.36
  -5   8  -4   14.09   18.11
   5  -8   5   74.20   13.28
  -5   8  -5   59.42   19.17
   5  -8   6   16.40   12.86
  -5   8  -6   21.38   13.65
   5  -8   7    4.72   16.40
  -5   8  -7   10.53   17.10
   5  -8   8   -0.94   17.14
  -5   8  -8    2.63   24.86
  -5   8  -9   23.73   25.80
   5  -8   9   18.06   24.67
   5  -7   1   15.47   17.44
  -5   7  -1   -5.51   12.47
   5  -7   2   43.29   12.78
  -5   7  -2   29.58   12.58
   5  -7   3    6.26   17.23
  -5   7  -3   15.26   12.37
  -5   7  -4   93.51   18.42
   5  -7   4   93.22   17.87
  -5   7  -5    9.62   12.99
   5  -7   5   11.85   16.88
  -5   7  -6   -5.87   18.59
   5  -7   6    2.96   12.34
   5  -7   7   -4.69   18.17
  -5   7  -7    5.59   13.28
   5  -7   8   22.82   16.78
  -5   7  -8   25.13   17.69
  -5   7  -9    6.02   17.71
   5  -7   9   -2.23   16.67
   5  -7  10    4.23   17.29
   5  -6   1   36.33   12.41
  -5   6  -1   36.58   12.22
   5  -6   2   48.06   12.61
  -5   6  -2   66.53   17.36
   5  -6   3 1023.36   23.01
  -5   6  -3 1073.63   26.72
   5  -6   4   96.11   17.65
  -5   6  -4   80.81   12.92
   5  -6   5 1624.55   32.24
  -5   6  -5 1408.29   29.22
  -5   6  -6  -11.56   18.13
   5  -6   6   -1.13   17.26
  -5   6  -7   54.07   19.10
   5  -6   7   47.69   13.00
  -5   6  -8  292.86   20.89
   5  -6   8  362.74   27.16
   5  -6   9   28.37   23.18
  -5   6  -9   21.56   25.03
  -5   6 -10  110.03   27.00
   5  -6  10  132.53   28.69
   5  -5   1   54.21   12.21
  -5   5  -1   55.60   16.91
   5  -5   2  315.59   19.29
  -5   5  -2  284.14   14.87
   5  -5   3  375.96   16.26
  -5   5  -3  412.27   16.56
   5  -5   4   45.66   12.31
  -5   5  -4   28.60   17.83
   5  -5   5 1981.53   38.68
  -5   5  -5 1553.69   31.77
  -5   5  -6  152.78   19.47
   5  -5   6  168.66   19.44
  -5   5  -7  461.89   20.41
   5  -5   7  512.49   20.67
  -5   5  -8  198.81   17.68
   5  -5   8  221.98   16.73
  -5   5  -9  115.04   26.71
   5  -5   9  147.33   26.24
   5  -5  10   71.51   29.61
  -5   5 -10   56.37   25.72
   5  -4   1  578.14   18.20
  -5   4  -1  513.03   20.94
   5  -4   2  115.63   17.53
  -5   4  -2   93.47   12.82
   5  -4   3  132.61   17.41
  -5   4  -3  103.10   13.07
   5  -4   4   48.86   16.58
  -5   4  -4   39.92   12.57
   5  -4   5  240.62   19.23
  -5   4  -5  188.53   15.17
   5  -4   6    0.90   16.67
  -5   4  -6    6.20   17.63
  -5   4  -7   27.11   18.57
   5  -4   7   25.66   12.64
  -5   4  -8    3.14   18.80
   5  -4   8   -2.62   12.36
   5  -4   9   -2.34   23.88
  -5   4  -9    8.96   23.89
   5  -4  10   12.22   33.22
  -5   4 -10    1.60   24.51
  -5   3  -1  114.53   10.52
   5  -3   1  108.92   13.95
  -5   3  -2   89.42   12.77
   5  -3   2  122.29   12.87
  -5   3  -3   30.81   17.18
   5  -3   3   42.55   11.68
  -5   3  -4   33.25   17.49
   5  -3   4   51.04   16.48
  -5   3  -5  210.20   20.23
   5  -3   5  261.98   16.03
   5  -3   6    8.60   11.21
  -5   3  -6    5.66   12.49
  -5   3  -7    0.31   17.97
   5  -3   7   -1.51   16.69
   5  -3   8    4.67   17.59
  -5   3  -8   -5.89   21.23
   5  -3   9   13.77   25.09
  -5   3  -9   12.60   24.22
   5  -3  10   -3.33   33.74
  -5   3 -10   -1.06   24.04
  -5   2  -1   32.43    9.40
   5  -2   1   43.30    9.46
  -5   2  -2  358.87   16.18
   5  -2   2  379.25   17.28
  -5   2  -3  864.32   22.69
   5  -2   3  904.28   22.48
  -5   2  -4   13.17   17.15
   5  -2   4    7.33   11.17
  -5   2  -5  170.50   15.01
   5  -2   5  193.15   14.80
  -5   2  -6    0.07   12.30
   5  -2   6   -0.77   16.19
  -5   2  -7    2.20   12.95
   5  -2   7   10.61   17.16
   5  -2   8   -2.34   22.63
  -5   2  -8   -3.16   23.32
   5  -2   9    6.20   26.23
  -5   2  -9    8.83   23.91
  -5   1  -1  653.42   19.79
   5  -1   1  654.29   18.24
  -5   1  -2  133.26   13.05
   5  -1   2  154.47   12.95
  -5   1  -3  172.23   14.14
   5  -1   3  202.61   17.66
  -5   1  -4  108.33   18.64
   5  -1   4  128.82   13.42
   5  -1   5  115.36   18.13
  -5   1  -5  107.39   14.02
   5  -1   6    8.11   11.98
  -5   1  -6   15.84   17.58
   5  -1   7   63.35   13.65
  -5   1  -7   61.08   19.05
  -5   1  -8   25.09   23.65
   5  -1   8   20.86   17.10
   5  -1   9    1.03   26.38
  -5   1  -9    5.41   24.48
  -5   0   0  129.14   10.49
   5   0   0  157.03   13.50
  -5   0  -1   60.65    9.49
   5   0   1   81.89   12.69
  -5   0  -2    9.76   11.14
   5   0   2   15.16   15.23
   5   0   3  377.65   16.59
  -5   0  -3  331.64   16.10
   5   0   4   -1.95   11.62
  -5   0  -4   -0.48   11.72
   5   0   5  137.32   14.46
  -5   0  -5  134.64   18.81
   5   0   6   21.29   12.40
  -5   0  -6   21.95   17.77
   5   0   7   31.37   18.38
  -5   0  -7   22.26   21.10
  -5   0  -8   29.96   17.86
   5   0   8   24.49   17.82
  -5   0  -9   13.01   25.65
  -5   0  -9   -4.23   27.37
   5   0   9   10.05   27.66
   5   1   0   31.16   12.00
  -5  -1   0   34.55   12.28
   5   1   1  142.65   16.46
  -5  -1  -1  142.18   12.77
   5   1   2  104.40   16.61
  -5  -1  -2  102.91   16.91
   5   1   3  234.23   15.02
  -5  -1  -3  240.64   18.94
   5   1   4   35.71   17.59
  -5  -1  -4   31.63   17.31
   5   1   5   80.54   13.53
  -5  -1  -5   81.32   18.51
   5   1   6    9.30   12.74
  -5  -1  -6    9.59   12.55
   5   1   7  147.39   18.90
  -5  -1  -7  129.37   18.64
  -5  -1  -8    8.88   25.62
   5   1   8   13.64   18.34
  -5  -1  -8    0.91   25.50
   5   2   0  127.42   12.16
  -5  -2   0  154.54   12.65
   5   2   1  244.98   14.01
  -5  -2  -1  282.78   18.24
   5   2   2   -5.47   16.45
  -5  -2  -2   -2.44   11.23
   5   2   3   -1.73   12.00
  -5  -2  -3   -1.15   16.27
   5   2   4  166.66   14.85
  -5  -2  -4  167.56   19.27
   5   2   5   45.20   13.15
  -5  -2  -5   44.65   17.83
   5   2   6  301.33   25.98
  -5  -2  -6  344.56   26.62
   5   2   7   28.22   24.83
  -5  -2  -7   41.71   24.23
  -5  -2  -7   22.05   17.70
   5   3   0   90.86   12.35
  -5  -3   0  111.76   16.56
   5   3   1  632.65   18.70
  -5  -3  -1  750.04   22.94
   5   3   2  532.04   22.17
  -5  -3  -2  578.22   21.85
   5   3   3   75.13   18.54
  -5  -3  -3   99.45   13.14
   5   3   4  340.04   21.73
  -5  -3  -4  303.75   16.33
   5   3   5   -2.28   16.23
  -5  -3  -5   -0.46   15.49
   5   3   6    9.38   16.91
  -5  -3  -6   15.03   16.42
  -5  -3  -6   15.29   16.78
  -5  -3  -7   42.94   19.21
   5   3   7  119.71   26.98
  -5  -3  -7  109.82   20.38
   5   4   0   37.97   12.18
  -5  -4   0   37.76   16.54
   5   4   1    2.83   12.11
  -5  -4  -1    7.11   11.70
   5   4   2  441.56   17.80
  -5  -4  -2  448.27   17.51
   5   4   3  255.60   16.20
  -5  -4  -3  281.85   16.67
   5   4   4   10.25   16.38
  -5  -4  -4    6.06   15.65
  -5  -4  -5    9.30   17.33
   5   4   5   13.95   16.87
  -5  -4  -5   34.29   22.95
  -5  -4  -6   -1.49   24.97
   5   4   6   -4.02   17.59
  -5  -4  -6    1.19   17.03
   5   5   0   39.16   12.60
  -5  -5   0   50.87   12.27
   5   5   1   -5.92   12.64
  -5  -5  -1    3.52   11.73
   5   5   2    4.32   13.17
  -5  -5  -2    9.08   12.44
   5   5   3    3.09   16.89
  -5  -5  -3   21.63   15.53
  -5  -5  -3   17.92   16.85
   5   5   4   12.79   17.13
  -5  -5  -4   12.89   17.29
  -5  -5  -4    4.30   22.99
  -5  -5  -5   12.40   17.67
   5   5   5    7.90   17.61
  -5  -5  -5    8.15   24.17
  -5  -6   0    1.19   17.06
   5   6   0    5.67   12.27
  -5  -6  -1  111.94   18.87
   5   6   1  115.04   19.67
  -5  -6  -1  110.85   14.54
  -5  -6  -2    2.43   24.33
   5   6   2    7.81   24.07
  -5  -6  -2   -5.09   15.89
   5   6   3   18.34   17.59
  -5  -6  -3   -5.05   17.75
  -5  -6  -3    2.00   16.60
   5   6   4    6.31   18.21
  -5  -6  -4   -3.53   18.45
  -5  -6  -4   13.59   24.29
  -5  -7   0    1.75   16.63
  -5  -7   0   11.48   24.01
   5   7   0    6.14   23.64
  -5  -7  -1   14.86   16.17
   5   7   1   11.94   17.31
  -5  -7  -1    7.30   17.30
  -5  -7  -2   44.65   16.50
  -5  -7  -2    7.88   18.28
   5   7   2   17.11   18.41
  -5  -8   0   42.22   17.11
  -5  -8   0   30.17   17.88
   5   8   0   37.64   18.38
   5   8   1    3.67   26.12
  -5  -8  -1   20.34   26.09
   6 -10   1   -0.82   18.18
  -6  10  -1    8.61   18.10
   6 -10   2   20.53   18.35
  -6  10  -2   47.35   18.09
   6 -10   3    6.17   24.95
  -6  10  -3  -23.16   25.33
   6 -10   4  -13.10   24.66
  -6  10  -4   -3.97   25.21
   6 -10   5    8.59   17.37
  -6  10  -5    6.68   18.03
   6 -10   6   15.61   17.19
  -6  10  -6   17.52   17.98
   6  -9   1   22.00   17.53
  -6   9  -1    1.32   24.80
   6  -9   2   17.15   24.37
  -6   9  -2   -7.28   17.54
   6  -9   3   23.63   16.59
  -6   9  -3   -3.45   16.98
   6  -9   4  -18.43   23.46
  -6   9  -4   12.85   24.04
   6  -9   5  107.87   23.79
  -6   9  -5   53.54   18.36
   6  -9   6    2.13   16.85
  -6   9  -6   -4.59   25.29
   6  -9   7    8.64   17.61
  -6   9  -7    9.19   18.26
  -6   8  -1    2.54   13.64
   6  -8   1   -0.67   13.35
  -6   8  -2   45.34   13.95
   6  -8   2   41.04   13.64
  -6   8  -3    2.20   13.27
   6  -8   3    6.26   12.85
  -6   8  -4    3.50   13.69
   6  -8   4   22.95   17.80
  -6   8  -5  117.78   18.02
   6  -8   5  148.43   17.47
  -6   8  -6   12.18   17.52
   6  -8   6   -0.95   16.61
   6  -8   7   14.22   23.46
  -6   8  -7    5.33   25.29
   6  -8   8    6.23   17.44
  -6   8  -8   15.37   26.12
   6  -7   1   52.34   13.28
  -6   7  -1   37.69   18.44
   6  -7   2   17.26   12.64
  -6   7  -2   10.26   12.95
   6  -7   3   15.34   12.73
  -6   7  -3   17.41   13.13
  -6   7  -4   25.67   13.16
   6  -7   4   26.03   17.41
  -6   7  -5    9.19   13.37
   6  -7   5    0.53   12.63
  -6   7  -6  101.23   18.32
   6  -7   6  100.23   16.90
  -6   7  -7  165.80   19.52
   6  -7   7  205.95   18.80
  -6   7  -8   61.14   26.34
   6  -7   8   78.57   24.53
   6  -7   9   48.18   18.04
  -6   7  -9   48.17   19.34
   6  -6   1  337.58   15.68
  -6   6  -1  339.15   15.84
   6  -6   2  469.59   17.37
  -6   6  -2  377.45   16.33
   6  -6   3  670.61   19.78
  -6   6  -3  619.15   19.31
   6  -6   4  950.99   26.26
  -6   6  -4  872.51   25.78
   6  -6   5  375.47   16.60
  -6   6  -5  356.26   17.33
  -6   6  -6    4.63   13.46
   6  -6   6   -1.90   12.29
  -6   6  -7  388.74   28.62
   6  -6   7  427.79   22.34
  -6   6  -8  513.70   24.93
   6  -6   8  609.85   28.43
  -6   6  -9   53.03   26.60
   6  -6   9   67.19   24.65
   6  -5   1  102.16   13.21
  -6   5  -1   97.86   13.03
   6  -5   2 1531.74   29.69
  -6   5  -2 1370.59   28.56
   6  -5   3  218.87   14.22
  -6   5  -3  200.32   14.66
   6  -5   4  287.91   15.17
  -6   5  -4  300.27   20.65
   6  -5   5  126.41   13.46
  -6   5  -5  120.50   14.72
  -6   5  -6   23.45   13.46
   6  -5   6   15.61   17.58
  -6   5  -7  162.70   19.05
   6  -5   7  174.03   22.59
  -6   5  -8   15.46   24.52
   6  -5   8    3.20   15.94
  -6   5  -9   45.99   18.61
   6  -5   9   24.78   18.63
   6  -4   1   23.00   11.73
  -6   4  -1   24.10   11.73
   6  -4   2  230.01   14.47
  -6   4  -2  218.39   18.51
   6  -4   3   15.00   11.62
  -6   4  -3    4.92   12.31
   6  -4   4  257.77   19.51
  -6   4  -4  262.92   20.24
   6  -4   5  117.91   13.64
  -6   4  -5   96.30   14.38
   6  -4   6  291.75   21.01
  -6   4  -6  247.86   21.28
  -6   4  -7   29.29   13.34
   6  -4   7   16.29   12.82
  -6   4  -8   18.06   17.77
   6  -4   8   32.33   23.08
   6  -4   9   33.60   26.28
  -6   4  -9   50.24   25.54
  -6   3  -1  270.58   18.48
   6  -3   1  312.82   18.80
  -6   3  -2  123.94   13.35
   6  -3   2  135.55   12.98
  -6   3  -3    5.00   12.06
   6  -3   3   -1.49   11.46
  -6   3  -4  144.82   14.12
   6  -3   4  177.65   18.24
  -6   3  -5  165.55   14.98
   6  -3   5  194.28   14.99
  -6   3  -6   34.44   13.27
   6  -3   6   33.21   12.45
  -6   3  -7   -0.27   21.12
   6  -3   7    9.51   17.15
   6  -3   8    1.08   23.21
  -6   3  -8   10.11   16.92
   6  -3   9   25.72   27.30
  -6   3  -9   21.90   18.17
  -6   2  -1   11.68   15.98
   6  -2   1    2.66   11.20
  -6   2  -2    4.30   11.64
   6  -2   2    4.27   11.18
  -6   2  -3   18.68   17.03
   6  -2   3    7.66   16.16
  -6   2  -4   18.53   12.49
   6  -2   4   18.52   11.77
  -6   2  -5   49.15   13.69
   6  -2   5   70.36   17.50
   6  -2   6    5.96   16.92
  -6   2  -6   -0.44   12.89
   6  -2   7   63.39   17.38
  -6   2  -7   61.32   17.88
   6  -2   8   13.55   17.37
  -6   2  -8   30.75   24.37
   6  -2   9    7.80   19.70
  -6   2  -9    8.38   18.01
  -6   1  -1  776.54   22.83
   6  -1   1  789.46   20.16
  -6   1  -2   27.89   16.77
   6  -1   2   29.69   11.41
  -6   1  -3   71.20   12.99
   6  -1   3   71.50   12.52
   6  -1   4  146.99   14.12
  -6   1  -4  129.75   19.48
   6  -1   5    4.55   16.77
  -6   1  -5    8.65   17.68
   6  -1   6   44.24   13.00
  -6   1  -6   42.21   13.57
   6  -1   7   13.97   22.43
  -6   1  -7    3.05   16.81
  -6   1  -8   14.14   25.19
   6  -1   8   14.14   25.09
  -6   0   0  103.86   12.30
   6   0   0  105.37   11.96
  -6   0  -1   18.86   11.20
   6   0   1   15.19   11.07
   6   0   2  499.58   17.23
  -6   0  -2  411.52   16.56
   6   0   3   82.16   12.77
  -6   0  -3   66.02   13.05
   6   0   4   27.23   12.47
  -6   0  -4   23.13   17.65
   6   0   5   10.21   17.23
  -6   0  -5    3.46   12.57
   6   0   6   69.91   13.83
  -6   0  -6   71.13   23.70
   6   0   7   19.57   23.53
  -6   0  -7   10.69   24.22
  -6   0  -8    7.99   26.16
   6   0   8   11.46   26.29
   6   1   0  819.18   19.55
  -6  -1   0  925.15   20.67
   6   1   1  186.27   13.44
  -6  -1  -1  181.01   17.74
   6   1   2    9.31   16.26
  -6  -1  -2    5.29   11.75
   6   1   3  208.99   19.02
  -6  -1  -3  183.76   15.08
   6   1   4   -0.73   17.50
  -6  -1  -4    9.28   12.28
   6   1   5  102.40   14.59
  -6  -1  -5   96.05   14.07
   6   1   6   31.71   16.76
  -6  -1  -6   46.60   23.12
   6   1   7  101.72   25.52
  -6  -1  -7   80.12   18.95
   6   2   0  335.23   15.09
  -6  -2   0  330.26   14.98
   6   2   1 1554.97   28.39
  -6  -2  -1 1613.52   28.92
   6   2   2  952.47   26.35
  -6  -2  -2  999.05   26.58
   6   2   3  921.10   27.46
  -6  -2  -3  924.64   23.94
   6   2   4 1033.11   27.64
  -6  -2  -4  992.65   27.81
   6   2   5  101.64   24.03
  -6  -2  -5   95.09   23.74
   6   2   6  194.32   25.57
  -6  -2  -6  165.14   19.54
  -6  -2  -7   31.78   18.95
   6   3   0  237.03   18.42
  -6  -3   0  256.97   18.67
   6   3   1  143.38   13.69
  -6  -3  -1  157.22   17.95
   6   3   2   35.71   17.68
  -6  -3  -2   19.65   17.17
   6   3   3  284.03   21.40
  -6  -3  -3  301.73   16.94
   6   3   4  213.09   18.90
  -6  -3  -4  206.35   18.47
   6   3   5   48.94   17.21
  -6  -3  -5   43.84   16.98
   6   3   6  180.83   20.46
  -6  -3  -6  242.27   27.62
  -6  -3  -6  174.13   27.91
   6   4   0    4.85   11.55
  -6  -4   0    0.46   11.65
   6   4   1    8.82   12.56
  -6  -4  -1   13.10   17.11
   6   4   2  188.76   15.42
  -6  -4  -2  174.11   19.28
   6   4   3   20.70   16.94
  -6  -4  -3   27.49   15.96
   6   4   4    4.34   17.04
  -6  -4  -4   11.40   22.87
  -6  -4  -5   10.65   24.68
   6   4   5   12.07   17.73
  -6  -4  -5   10.37   17.02
   6   5   0   84.07   13.80
  -6  -5   0  107.07   18.42
   6   5   1   67.59   18.98
  -6  -5  -1   54.95   13.12
   6   5   2    0.02   16.91
  -6  -5  -2   -7.91   22.53
   6   5   3   76.61   17.80
  -6  -5  -3   32.33   17.21
   6   5   4  -12.41   25.63
  -6  -5  -4   -4.05   18.14
  -6  -5  -4   15.77   23.72
   6   6   0    9.99   23.28
  -6  -6   0   31.29   15.79
   6   6   1   72.68   18.17
  -6  -6  -1   69.86   17.31
   6   6   2   -1.99   18.02
  -6  -6  -2    7.73   17.63
  -6  -6  -2    5.01   16.62
  -6  -6  -3   12.98   18.47
   6   7   0    7.62   17.18
  -6  -7   0    1.49   17.31
  -6  -7   0    6.89   23.70
  -6  -7  -1   14.54   25.54
   6   7   1    5.05   18.59
  -6  -7  -1    9.15   24.12
  -7   9  -1    9.44   18.17
   7  -9   1   43.81   25.62
  -7   9  -2   -1.15   17.78
   7  -9   2    1.75   17.54
  -7   9  -3    3.35   18.09
   7  -9   3   26.51   17.26
  -7   9  -4   -7.97   18.28
   7  -9   4  -13.11   17.14
  -7   9  -5   34.61   26.10
   7  -9   5   29.34   17.30
   7  -9   6   23.56   17.40
  -7   9  -6   23.98   19.02
  -7   8  -1  -10.73   17.40
   7  -8   1    9.03   17.03
  -7   8  -2    6.03   23.97
   7  -8   2   13.34   23.42
  -7   8  -3   12.06   17.28
   7  -8   3   16.45   16.67
  -7   8  -4  -21.45   24.97
   7  -8   4   16.25   23.29
  -7   8  -5   -1.76   17.88
   7  -8   5   -8.19   16.43
  -7   8  -6    7.25   18.28
   7  -8   6    2.56   16.49
  -7   8  -7   33.77   19.31
   7  -8   7   53.27   24.63
   7  -7   1   -7.71   13.47
  -7   7  -1    1.74   13.18
   7  -7   2  103.34   14.07
  -7   7  -2   70.91   19.60
   7  -7   3    4.39   17.83
  -7   7  -3   -7.22   13.47
  -7   7  -4   -8.03   24.59
   7  -7   4   20.60   22.08
  -7   7  -5  167.12   25.95
   7  -7   5  154.57   17.79
  -7   7  -6    7.02   17.60
   7  -7   6    7.66   22.64
  -7   7  -7   20.82   25.86
   7  -7   7   11.98   16.71
   7  -7   8   17.77   17.68
   7  -6   1   10.20   12.61
  -7   6  -1    2.70   17.78
   7  -6   2    5.32   12.60
  -7   6  -2   10.06   12.71
   7  -6   3  115.76   13.47
  -7   6  -3  107.46   14.20
   7  -6   4   88.89   17.99
  -7   6  -4   87.35   19.72
   7  -6   5  425.47   20.03
  -7   6  -5  507.39   28.42
  -7   6  -6   27.23   25.33
   7  -6   6   32.02   22.74
  -7   6  -7  179.99   20.31
   7  -6   7  163.14   19.40
  -7   6  -8   21.18   26.04
   7  -6   8   15.93   16.93
   7  -5   1  152.52   13.55
  -7   5  -1  149.31   18.62
   7  -5   2  347.91   16.31
  -7   5  -2  288.32   15.61
   7  -5   3   -2.58   16.91
  -7   5  -3    7.99   12.70
   7  -5   4   46.69   17.46
  -7   5  -4   37.14   19.10
   7  -5   5  379.76   18.83
  -7   5  -5  378.00   18.42
  -7   5  -6    8.29   17.16
   7  -5   6   10.94   22.52
  -7   5  -7  123.30   18.91
   7  -5   7  121.90   17.92
  -7   5  -8   11.40   25.34
   7  -5   8    3.37   16.85
   7  -4   1    8.44   16.70
  -7   4  -1    1.91   12.13
  -7   4  -2   40.95   17.88
   7  -4   2   65.38   17.27
   7  -4   3  194.24   14.61
  -7   4  -3  171.46   14.87
   7  -4   4  746.14   25.10
  -7   4  -4  659.40   25.07
   7  -4   5   14.70   17.31
  -7   4  -5    5.74   13.36
   7  -4   6   48.25   22.64
  -7   4  -6   30.01   24.19
  -7   4  -7   -4.03   24.39
   7  -4   7   -3.13   16.22
  -7   4  -8   -2.73   25.12
   7  -4   8   -0.10   16.68
  -7   3  -1  261.95   14.59
   7  -3   1  379.21   16.43
  -7   3  -2   13.47   12.10
   7  -3   2    9.20   16.51
  -7   3  -3  385.36   21.44
   7  -3   3  400.43   21.30
  -7   3  -4  209.90   20.32
   7  -3   4  218.70   15.39
  -7   3  -5  198.92   15.68
   7  -3   5  212.66   20.11
  -7   3  -6   72.74   24.60
   7  -3   6   88.87   16.96
   7  -3   7   18.79   16.54
  -7   3  -7   30.48   17.06
   7  -3   8    3.93   24.45
  -7   3  -8   -2.95   25.11
  -7   2  -1  157.08   18.20
   7  -2   1  151.05   13.10
  -7   2  -2   38.40   17.69
   7  -2   2   49.45   12.15
  -7   2  -3  -10.13   12.69
   7  -2   3    0.82   16.62
  -7   2  -4   38.85   13.02
   7  -2   4   42.98   17.40
  -7   2  -5   88.90   14.56
   7  -2   5  119.08   18.57
   7  -2   6   -5.88   16.18
  -7   2  -6    2.14   23.61
   7  -2   7    7.36   23.26
  -7   2  -7   -1.27   16.91
  -7   2  -8   83.29   19.90
   7  -2   8   79.55   20.36
  -7   1  -1    1.71   12.07
   7  -1   1    7.93   11.49
  -7   1  -2  648.38   19.64
   7  -1   2  819.85   23.93
  -7   1  -3    0.70   13.05
   7  -1   3   15.65   11.97
   7  -1   4  710.13   22.92
  -7   1  -4  681.36   21.54
   7  -1   5   42.93   13.06
  -7   1  -5   35.70   13.48
   7  -1   6   24.41   16.19
  -7   1  -6   21.17   16.70
   7  -1   7    2.78   23.54
  -7   1  -7   -1.09   24.48
  -7   0   0  229.50   13.96
   7   0   0  265.93   18.40
   7   0   1   -1.14   11.51
  -7   0  -1    6.98   11.79
   7   0   2   34.07   12.39
  -7   0  -2   24.20   12.89
   7   0   3    7.87   17.14
  -7   0  -3    5.20   12.43
   7   0   4   55.29   13.37
  -7   0  -4   52.81   18.95
   7   0   5    2.41   15.96
  -7   0  -5  -17.35   23.50
   7   0   6   -1.26   23.06
  -7   0  -6   -4.59   24.31
   7   0   7   25.48   24.61
  -7   0  -7   11.32   25.69
   7   1   0   10.84   11.32
  -7  -1   0   18.06   16.29
   7   1   1  297.93   15.15
  -7  -1  -1  242.74   14.52
   7   1   2  146.99   14.16
  -7  -1  -2  174.25   14.46
   7   1   3   17.50   12.65
  -7  -1  -3   17.48   12.97
   7   1   4   17.90   12.92
  -7  -1  -4   13.46   22.84
   7   1   5   11.03   16.48
  -7  -1  -5   -5.62   17.01
   7   1   6    5.50   16.71
  -7  -1  -6   -2.97   17.42
   7   2   0    3.56   16.15
  -7  -2   0    8.19   16.48
   7   2   1  606.82   19.50
  -7  -2  -1  635.04   20.10
   7   2   2  139.85   14.80
  -7  -2  -2  119.38   14.32
   7   2   3  778.45   23.76
  -7  -2  -3  789.61   27.54
   7   2   4   29.38   17.13
  -7  -2  -4   29.77   23.33
   7   2   5    6.86   16.85
  -7  -2  -5    4.24   17.04
   7   3   0  703.04   20.08
  -7  -3   0  756.23   24.34
   7   3   1   13.11   17.80
  -7  -3  -1   12.92   11.94
   7   3   2    9.15   12.78
  -7  -3  -2    2.40   15.78
   7   3   3   53.75   23.94
  -7  -3  -3   34.09   16.53
   7   3   4    1.67   24.39
  -7  -3  -4    4.74   16.87
   7   3   5    7.84   17.94
  -7  -3  -5   16.82   17.52
   7   4   0   15.53   12.72
  -7  -4   0   11.61   17.58
   7   4   1   20.26   15.97
  -7  -4  -1   16.99   15.50
   7   4   2   -3.25   16.94
  -7  -4  -2   -6.09   15.83
   7   4   3    6.36   17.24
  -7  -4  -3   -8.44   16.72
   7   4   4   15.36   17.84
  -7  -4  -4   -6.09   17.35
   7   5   0   47.53   16.39
  -7  -5   0   34.34   22.75
   7   5   1   11.85   17.36
  -7  -5  -1   29.67   16.44
   7   5   2  -10.21   18.00
  -7  -5  -2    3.06   16.78
   7   6   0   32.58   17.69
  -7  -6   0   40.40   17.01
   7   6   1   -0.23   17.71
  -7  -6  -1  -10.86   16.75
  -8   8  -1   19.41   24.55
   8  -8   1    5.70   17.66
  -8   8  -2   10.41   17.65
   8  -8   2    1.95   17.44
  -8   8  -3   41.97   25.25
   8  -8   3   -9.70   17.10
  -8   8  -4   22.59   18.90
   8  -8   4   19.60   17.11
  -8   8  -5    7.84   26.82
   8  -8   5    5.86   16.82
   8  -7   1   40.14   17.27
  -8   7  -1   26.11   24.41
   8  -7   2    0.28   16.39
  -8   7  -2   -1.68   17.03
  -8   7  -3   37.68   18.07
   8  -7   3   44.24   16.52
  -8   7  -4   17.71   18.35
   8  -7   4   35.13   16.40
  -8   7  -5   14.09   18.37
   8  -7   5   12.99   23.10
  -8   7  -6   28.02   19.25
   8  -7   6   33.23   17.60
   8  -6   1   28.40   16.06
  -8   6  -1   25.70   16.29
   8  -6   2   43.82   22.71
  -8   6  -2   42.48   16.99
   8  -6   3    0.88   15.70
  -8   6  -3   12.96   17.05
   8  -6   4   14.15   15.71
  -8   6  -4   -1.00   17.71
  -8   6  -5   -2.15   25.52
   8  -6   5    9.89   16.26
  -8   6  -6   45.18   19.46
   8  -6   6   79.65   24.41
   8  -5   1    9.77   12.11
  -8   5  -1    1.38   12.77
   8  -5   2   79.03   18.48
  -8   5  -2   70.13   13.87
   8  -5   3    4.13   17.48
  -8   5  -3   22.52   23.49
   8  -5   4   19.54   15.53
  -8   5  -4    5.69   17.24
   8  -5   5   46.75   16.33
  -8   5  -5   36.73   17.84
  -8   5  -6    0.87   18.34
   8  -5   6   22.78   16.62
  -8   5  -7    0.91   18.63
   8  -5   7   10.62   23.93
  -8   4  -1    4.35   12.43
   8  -4   1   19.48   12.19
  -8   4  -2   62.21   18.83
   8  -4   2   69.72   13.35
  -8   4  -3   -1.34   13.22
   8  -4   3    6.79   17.25
   8  -4   4   89.58   22.99
  -8   4  -4   84.18   17.88
   8  -4   5   24.39   23.06
  -8   4  -5   20.34   17.67
   8  -4   6   -0.03   16.17
  -8   4  -6    5.72   17.58
  -8   4  -7   30.47   18.42
   8  -4   7   23.26   17.88
  -8   3  -1   94.83   13.29
   8  -3   1  105.91   13.66
  -8   3  -2    1.53   12.66
   8  -3   2    2.87   16.83
  -8   3  -3  216.82   15.48
   8  -3   3  243.59   16.24
  -8   3  -4    9.64   17.04
   8  -3   4    6.11   22.52
  -8   3  -5    8.80   17.15
   8  -3   5   35.20   22.52
  -8   3  -6    9.28   17.87
   8  -3   6    1.40   23.84
   8  -3   7   15.71   17.83
  -8   3  -7   12.39   18.32
  -8   2  -1  265.50   14.90
   8  -2   1  336.89   16.15
  -8   2  -2    0.38   12.84
   8  -2   2    5.43   17.11
  -8   2  -3  267.80   16.87
   8  -2   3  303.69   21.22
  -8   2  -4   24.08   16.85
   8  -2   4   27.93   15.99
   8  -2   5   19.33   16.47
  -8   2  -5   17.54   24.18
   8  -2   6   57.73   24.12
  -8   2  -6   49.74   17.87
  -8   1  -1    9.63   12.25
   8  -1   1   -0.56   12.17
  -8   1  -2   44.63   13.69
   8  -1   2   50.17   12.88
   8  -1   3   71.56   13.74
  -8   1  -3   65.02   19.33
   8  -1   4   19.09   16.39
  -8   1  -4   35.28   17.24
   8  -1   5   -3.99   16.81
  -8   1  -5    9.01   17.48
   8  -1   6    5.51   16.95
  -8   1  -6   10.66   25.09
   8   0   0  102.80   13.38
  -8   0   0   84.54   13.60
   8   0   1   39.53   17.17
  -8   0  -1   10.31   17.82
   8   0   2   54.63   12.94
  -8   0  -2   48.89   13.58
   8   0   3  134.30   24.01
  -8   0  -3  162.81   18.41
   8   0   4   33.54   16.93
  -8   0  -4   41.97   17.52
   8   0   5   40.01   17.83
  -8   0  -5   29.13   25.64
   8   1   0   30.70   16.94
  -8  -1   0   26.61   12.33
   8   1   1  101.15   13.40
  -8  -1  -1  125.65   13.71
   8   1   2   11.42   20.16
  -8  -1  -2   25.88   22.90
   8   1   3    1.92   16.58
  -8  -1  -3   -7.55   24.03
   8   1   4   50.28   17.74
  -8  -1  -4   65.45   18.01
   8   1   5   28.11   24.88
  -8  -1  -5   16.73   25.47
   8   2   0   18.42   17.32
  -8  -2   0   30.93   12.13
   8   2   1   14.05   15.39
  -8  -2  -1   -5.93   15.53
   8   2   2   54.04   16.95
  -8  -2  -2   40.15   23.90
   8   2   3   -2.60   16.94
  -8  -2  -3   -2.52   16.88
   8   2   4   -1.17   17.42
  -8  -2  -4    2.79   24.65
   8   3   0   11.64   15.48
  -8  -3   0    4.64   22.17
   8   3   1   42.11   16.97
  -8  -3  -1   58.13   16.67
   8   3   2   27.03   23.70
  -8  -3  -2    0.14   23.57
   8   3   3   16.97   17.75
  -8  -3  -3   17.36   17.38
   8   4   0   -5.12   16.33
  -8  -4   0   19.99   16.02
   8   4   1    1.39   17.33
  -8  -4  -1   20.78   16.60
   8   4   2   12.61   17.69
  -8  -4  -2    3.58   17.01
   8   5   0   57.96   18.55
  -8  -5   0   65.08   17.96
  -9   7  -1   26.15   17.48
   9  -7   1    6.88   17.56
  -9   7  -2  -19.19   18.06
   9  -7   2   13.59   16.57
  -9   7  -3   14.66   18.29
   9  -7   3   27.45   16.66
   9  -6   1   76.51   17.41
  -9   6  -1   95.80   17.56
   9  -6   2   82.74   18.15
  -9   6  -2   85.98   25.21
   9  -6   3  124.53   18.00
  -9   6  -3  130.18   26.16
   9  -6   4    4.29   16.78
  -9   6  -4   22.10   18.37
   9  -6   5   23.25   18.16
   9  -5   1   21.81   16.03
  -9   5  -1   20.19   16.38
   9  -5   2   32.96   17.01
  -9   5  -2   32.94   24.63
   9  -5   3    2.65   16.40
  -9   5  -3    9.63   24.72
   9  -5   4   36.09   23.78
  -9   5  -4   10.39   25.97
   9  -5   5   14.69   17.20
  -9   5  -5   21.67   25.99
  -9   4  -1   -3.39   16.18
   9  -4   1   -6.59   22.28
  -9   4  -2   16.94   23.87
   9  -4   2   32.39   15.96
  -9   4  -3  -12.89   17.47
   9  -4   3   -8.40   23.08
  -9   4  -4    4.45   24.90
   9  -4   4   -2.63   16.24
   9  -4   5    5.32   17.30
  -9   4  -5    3.68   18.09
  -9   3  -1   -4.71   22.81
   9  -3   1   18.57   15.73
  -9   3  -2   52.67   23.95
   9  -3   2   38.63   16.84
  -9   3  -3   22.05   17.54
   9  -3   3   25.92   23.00
  -9   3  -4   11.45   18.31
   9  -3   4   22.22   24.02
  -9   3  -5    0.54   25.66
   9  -3   5    8.01   24.03
  -9   2  -1    7.32   23.05
   9  -2   1   25.02   15.76
  -9   2  -2    0.72   23.92
   9  -2   2    1.42   16.22
  -9   2  -3   77.69   18.37
   9  -2   3  100.57   17.62
   9  -2   4  110.65   18.01
  -9   2  -4  103.66   18.98
   9  -2   5   65.92   18.86
  -9   2  -5   97.25   19.09
  -9   1  -1   13.06   16.07
   9  -1   1   -6.01   15.79
   9  -1   2    2.88   16.35
  -9   1  -2   -2.47   17.11
   9  -1   3   41.96   17.80
  -9   1  -3   53.33   18.59
   9  -1   4   51.90   18.13
  -9   1  -4   53.75   18.74
   9   0   0    3.28   16.01
  -9   0   0    0.11   22.87
   9   0   1    0.10   15.84
  -9   0  -1    8.70   16.49
   9   0   2   63.94   23.95
  -9   0  -2   55.50   18.05
   9   0   3    8.90   23.82
  -9   0  -3   12.94   25.12
   9   0   4   90.25   19.17
  -9   0  -4  105.89   19.62
   9   1   0   -0.24   16.12
  -9  -1   0   -9.02   22.96
   9   1   1   47.20   23.23
  -9  -1  -1   29.18   24.01
   9   1   2   61.87   17.67
  -9  -1  -2   82.16   18.09
   9   1   3   14.32   17.57
  -9  -1  -3   -2.03   17.97
   9   2   0  -10.35   16.46
  -9  -2   0    9.05   16.13
   9   2   1  141.64   18.82
  -9  -2  -1  167.99   18.51
   9   2   2   59.56   18.22
  -9  -2  -2   83.49   18.42
   9   3   0   36.13   17.37
  -9  -3   0   40.79   17.45
   9   3   1  -20.60   24.81
  -9  -3  -1   29.86   16.66
  10  -5   1   21.53   23.81
 -10   5  -1    1.99   24.77
  10  -5   2    0.31   16.79
 -10   4  -1    8.70   16.87
  10  -4   1   -0.85   16.66
 -10   4  -2   -2.58   18.05
  10  -4   2    0.06   16.87
 -10   3  -1   46.73   24.43
  10  -3   1   28.36   17.15
 -10   3  -2   22.20   25.08
  10  -3   2    8.53   17.14
 -10   2  -1    3.59   17.50
  10  -2   1   -6.91   16.68
 -10   2  -2   31.29   18.19
  10  -2   2   14.50   18.02
  10  -1   1  -24.74   24.07
 -10   1  -1    0.78   17.65
  10  -1   2   -0.25   17.59
 -10   1  -2    0.90   18.47
  10   0   0   51.38   24.09
 -10   0   0   17.08   17.97
  10   0   1  200.48   26.33
 -10   0  -1  213.20   19.91
  10   1   0   27.66   23.66
 -10  -1   0   17.55   24.59
;
_shelx_hkl_checksum     11683
_shelx_res_file
;
TITL  MUTI12   42
    G:\muti12\mulabs\MUTI12.res
    created by SHELXL-2018/3 at 16:21:30 on 27-Apr-2020
CELL  0.71073  8.56280  9.66230  9.97670 112.53400 94.74400 97.99900
ZERR 2  0.00120  0.00130  0.00120  0.01400  0.01500  0.01600
LATT 1
SFAC C H O
UNIT 28 36 16
TEMP -100
SIZE 0.20 0.30 0.30
L.S. 12
OMIT 0 -1 1
OMIT 1 -2 2
FMAP 2
PLAN 15
BOND $H
HTAB
EQIV $1 -X+1, -Y+1, -Z+1
HTAB O8 O7_$1
HTAB C4 O4
HTAB C5 O6
EQIV $2 X, Y+1, Z
HTAB C9 O6_$2
EQIV $3 -X, -Y+1, -Z
HTAB C10 O5_$3
HTAB C11 O1_$3
EQIV $4 X+1, Y, Z
HTAB C13 O4_$4
CONF
ACTA
REM COLOURLESS BLOCK
WGHT    0.052700
EXTI    0.019288
FVAR       1.30819
O1    3    0.257545    0.895962    0.123890    11.00000    0.03848    0.05563 =
         0.04574    0.03151   -0.00359   -0.00991
O2    3    0.305891    0.944091    0.360769    11.00000    0.04345    0.03785 =
         0.03482    0.00949   -0.00009   -0.01237
O3    3   -0.081477    0.867023    0.215640    11.00000    0.02463    0.03186 =
         0.05509    0.02168    0.00932    0.00731
O4    3   -0.361962    0.820930    0.160511    11.00000    0.02590    0.04729 =
         0.06267    0.03505    0.00632    0.00814
O5    3    0.120387    0.340100    0.189923    11.00000    0.02999    0.02762 =
         0.03841    0.01559    0.00415    0.00543
O6    3   -0.073283    0.238190    0.297371    11.00000    0.03498    0.04053 =
         0.03395    0.01887    0.00482    0.00309
O7    3    0.357074    0.586959    0.457117    11.00000    0.03387    0.04600 =
         0.03196    0.01595    0.00285    0.00757
O8    3    0.524841    0.465028    0.313289    11.00000    0.03536    0.06332 =
         0.04823    0.03108    0.00674    0.02159
AFIX 147
H8    2    0.548084    0.441888    0.384533    11.00000   -1.50000
AFIX   0
C1    1    0.171540    0.591218    0.206735    11.00000    0.02245    0.03047 =
         0.02290    0.01125    0.00153    0.00255
C2    1    0.120353    0.723137    0.212955    11.00000    0.02449    0.02815 =
         0.02428    0.01274    0.00161    0.00075
C3    1   -0.043085    0.729467    0.204449    11.00000    0.02691    0.02832 =
         0.02812    0.01443    0.00319    0.00748
C4    1   -0.153050    0.602510    0.187558    11.00000    0.02187    0.03402 =
         0.03203    0.01515    0.00193    0.00362
AFIX  43
H4    2   -0.263625    0.606043    0.179939    11.00000   -1.20000
AFIX   0
C5    1   -0.103432    0.471371    0.181727    11.00000    0.02388    0.02987 =
         0.03121    0.01233    0.00056   -0.00147
AFIX  43
H5    2   -0.179938    0.384882    0.170246    11.00000   -1.20000
AFIX   0
C6    1    0.057991    0.464295    0.192510    11.00000    0.02661    0.02834 =
         0.02480    0.01183    0.00219    0.00603
C7    1    0.233258    0.861387    0.224279    11.00000    0.02327    0.03326 =
         0.03133    0.01613    0.00194    0.00572
C8    1    0.416024    1.082538    0.380576    11.00000    0.03915    0.03773 =
         0.05482    0.00821    0.00187   -0.01182
AFIX 137
H8A   2    0.495875    1.056174    0.314572    11.00000   -1.50000
H8B   2    0.469429    1.131775    0.482449    11.00000   -1.50000
H8C   2    0.356664    1.152557    0.357997    11.00000   -1.50000
AFIX   0
C9    1   -0.228482    0.898551    0.267874    11.00000    0.03196    0.03713 =
         0.04856    0.01915    0.01194    0.01200
AFIX  23
H9A   2   -0.238127    0.869474    0.352219    11.00000   -1.20000
H9B   2   -0.226769    1.009573    0.303253    11.00000   -1.20000
AFIX   0
C10   1   -0.371318    0.872092    0.044296    11.00000    0.04259    0.06407 =
         0.06000    0.03551    0.01365    0.01901
AFIX 137
H10A  2   -0.362356    0.983164    0.085357    11.00000   -1.50000
H10B  2   -0.473812    0.824240   -0.019781    11.00000   -1.50000
H10C  2   -0.284222    0.844062   -0.012623    11.00000   -1.50000
AFIX   0
C11   1    0.011267    0.209008    0.179441    11.00000    0.03705    0.02573 =
         0.02928    0.01113    0.00144    0.00061
AFIX  23
H11A  2   -0.065027    0.172092    0.087538    11.00000   -1.20000
H11B  2    0.071162    0.126917    0.174037    11.00000   -1.20000
AFIX   0
C12   1    0.022700    0.275351    0.433499    11.00000    0.05062    0.05778 =
         0.03541    0.01874    0.00344    0.00459
AFIX 137
H12A  2    0.078802    0.191711    0.426820    11.00000   -1.50000
H12B  2   -0.044987    0.291178    0.510676    11.00000   -1.50000
H12C  2    0.100661    0.368863    0.457137    11.00000   -1.50000
AFIX   0
C13   1    0.344616    0.574176    0.210736    11.00000    0.02374    0.03457 =
         0.03947    0.01864    0.00541    0.00637
AFIX  23
H13A  2    0.356492    0.490502    0.118404    11.00000   -1.20000
H13B  2    0.409856    0.669321    0.215295    11.00000   -1.20000
AFIX   0
C14   1    0.407954    0.541205    0.337796    11.00000    0.02060    0.03172 =
         0.03886    0.01579    0.00129    0.00089
HKLF 4
REM   MUTI12   42
REM wR2 = 0.1083, GooF = S = 0.832, Restrained GooF = 0.832 for all data
REM R1 = 0.0446 for 1557 Fo > 4sig(Fo) and 0.0789 for all 2752 data
REM 204 parameters refined using 0 restraints
END
WGHT      0.0528      0.0000
REM Instructions for potential hydrogen bonds
HTAB O8 O7_$1
HTAB C4 O4
HTAB C5 O6
HTAB C9 O6_$2
HTAB C10 O5_$3
HTAB C11 O1_$3
HTAB C13 O4_$4
REM Highest difference peak  0.249,  deepest hole -0.228,  1-sigma level  0.052
Q1    1   0.1399  0.6818  0.2577  11.00000  0.05    0.25
Q2    1   0.1427  0.1641  0.1420  11.00000  0.05    0.22
Q3    1   0.3930  1.2125  0.4206  11.00000  0.05    0.18
Q4    1  -0.0313  0.1154  0.2536  11.00000  0.05    0.18
Q5    1   0.2086  1.0157  0.1262  11.00000  0.05    0.18
Q6    1   0.3489  0.8314  0.3608  11.00000  0.05    0.18
Q7    1   0.4339  0.6003  0.3010  11.00000  0.05    0.17
Q8    1   0.2759  0.6376  0.5967  11.00000  0.05    0.17
Q9    1  -0.0688  0.3217  0.1822  11.00000  0.05    0.17
Q10   1   0.4241  0.4569  0.4382  11.00000  0.05    0.17
Q11   1   0.1293  0.1742  0.3949  11.00000  0.05    0.17
Q12   1  -0.1278  0.5217  0.1302  11.00000  0.05    0.16
Q13   1   0.0236  0.1953  0.4954  11.00000  0.05    0.16
Q14   1   0.5416  0.6831  0.3532  11.00000  0.05    0.16
Q15   1   0.4330  0.9916  0.4990  11.00000  0.05    0.15
;
_shelx_res_checksum     21150
data_Global
_journal_date_recd_electronic     2020-05-11
_journal_date_accepted     2020-06-15
_journal_name_full     'Acta Crystallographica, Section E'
_journal_year     2020
_journal_volume     76
_journal_issue      7
_journal_page_first     1101
_journal_page_last     1106
_journal_paper_category     GO
_journal_paper_doi     10.1107/S2056989020007987
_journal_coeditor_code     EX2033
_publ_contact_author_name     'Helen Stoeckli-Evans'
_publ_contact_author_address
;
Institute of Physics
University of Neuch\^atel
rue Emile-Argand 11
CH-2000 Neuch\^atel
Switzerland
;
_publ_contact_author_email     'helen.stoeckli-evans@unine.ch'
_publ_contact_author_fax     '+41 32 718 25 11'
_publ_contact_author_phone     '+41 32 718 24 26'
_publ_section_title
;
The crystal structure, Hirshfeld surface analysis and energy frameworks of
2-[2-(methoxycarbonyl)-3,6-bis(methoxymethoxy)phenyl]acetic acid
;
loop_
    _publ_author_name
    _publ_author_address
    'Tiouabi, Mustapha'
;
Institute of Chemistry
University of Neuch\^atel
Av. de Bellevax 51
CH-2000 Neuch\^atel
Switzerland
;
    'Tabacchi, Rapha\"el'
;
Institute of Chemistry
University of Neuch\^atel
Av. de Bellevax 51
CH-2000 Neuch\^atel
Switzerland
;
    'Stoeckli-Evans, Helen'
;
Institute of Physics
University of Neuch\^atel
rue Emile-Argand 11
CH-2000 Neuch\^atel
Switzerland
;
_publ_section_synopsis
;
The title compound, 2-(2-(methoxycarbonyl)-3,6-bis(methoxymethoxy)phenyl)acetic
acid, was synthesized as an intermediate for a possible total synthesis of the
isocoumarin 3-methyl-3,5,8-trihydroxy-3,4-dihydroisocoumarin.
;
