# Supplementary material for: The crystal structure, Hirshfeld surface analysis and energy frameworks of 2-[2-(meth­oxy­carbon­yl)-3,6-bis­(meth­oxy­meth­oxy)phen­yl]acetic acid
Source: Acta Crystallogr E Crystallogr Commun. 2020 Jun 19;76(Pt 7):1101–6. doi: 10.1107/S2056989020007987 (PMC7336770; doi:10.1107/S2056989020007987)
Supplement: Supplementary file 2 [file e-76-01101-Isup2.hkl]

#
# h,k,l, Fc-squared, Fo-squared, sigma(Fo-squared), status flag
#
data_I
_shelx_title '  MUTI12   42'
_shelx_refln_list_code          4
_shelx_F_calc_maximum       77.08
_exptl_crystal_F_000       332.00
_reflns_d_resolution_high  0.8102

loop_
 _space_group_symop_operation_xyz
 'x, y, z'
 '-x, -y, -z'

_cell_length_a     8.5628
_cell_length_b     9.6623
_cell_length_c     9.9767
_cell_angle_alpha 112.534
_cell_angle_beta   94.744
_cell_angle_gamma  97.999

_shelx_F_squared_multiplier     1.000

loop_
 _refln_index_h
 _refln_index_k
 _refln_index_l
 _refln_F_squared_calc
 _refln_F_squared_meas
 _refln_F_squared_sigma
 _refln_observed_status
   1   0   0       1313.72       1160.60       117.45 o
   2   0   0        279.27        264.01         8.73 o
   3   0   0        570.03        539.99        43.67 o
   4   0   0        565.35        642.76         9.84 o
   5   0   0         81.40         82.42         8.15 o
   6   0   0         55.17         61.17         5.01 o
   7   0   0        145.26        142.75        10.65 o
   8   0   0         59.26         55.36         5.58 o
   9   0   0          0.89          1.15         7.66 o
  10   0   0         17.91         18.54        10.02 o
 -10   1   0         10.00          0.42         7.16 o
  -9   1   0         40.79         39.18         7.81 o
  -8   1   0         20.44         21.31         5.01 o
  -7   1   0          0.80         -3.91         6.69 o
  -6   1   0         41.84         33.07         5.59 o
  -5   1   0          4.08          4.96         4.05 o
  -4   1   0       1013.48       1112.21        91.43 o
  -3   1   0       2357.33       2381.99       299.84 o
  -2   1   0       1110.14       1169.05        29.37 o
  -1   1   0        101.91         91.56         8.52 o
   0   1   0        286.26        237.75        14.33 o
   1   1   0        110.32        100.61         8.08 o
   2   1   0       1465.96       1542.45        22.72 o
   3   1   0          1.29          1.35         3.88 o
   4   1   0        432.39        465.88         8.67 o
   5   1   0         19.57         19.19         5.02 o
   6   1   0        491.06        511.48        31.06 o
   7   1   0          7.94          8.06         5.43 o
   8   1   0         16.53         16.56         5.83 o
   9   1   0          2.53         -2.26         7.71 o
  10   1   0          0.50         13.27         9.96 o
 -10   2   0         20.52          9.15         7.14 o
  -9   2   0         12.48          8.36         6.55 o
  -8   2   0        198.05        179.12         8.19 o
  -7   2   0          0.06         -3.10         4.69 o
  -6   2   0        338.25        359.43        10.29 o
  -5   2   0        298.27        300.30        12.80 o
  -4   2   0         21.81         14.49         5.30 o
  -3   2   0        595.58        572.38        79.17 o
  -2   2   0       4562.01       4336.12       258.08 o
  -1   2   0       1739.34       1501.73        78.14 o
   0   2   0        146.42        122.80         6.05 o
   1   2   0       5940.67       6276.55       102.78 o
   2   2   0        200.14        184.81        20.75 o
   3   2   0       1999.46       2041.21        47.26 o
   4   2   0         19.50         16.77         4.17 o
   5   2   0         69.23         82.87         7.93 o
   6   2   0        188.82        194.67         6.22 o
   7   2   0          0.01          3.42         6.74 o
   8   2   0         11.04         15.06         5.81 o
   9   2   0          0.08         -0.32         6.73 o
 -10   3   0          0.03         -6.94         6.94 o
  -9   3   0         33.19         34.76         7.77 o
  -8   3   0          9.47          9.56         5.03 o
  -7   3   0         36.38         33.55         6.18 o
  -6   3   0         37.81         39.51         6.91 o
  -5   3   0          3.11          2.20         4.20 o
  -4   3   0         66.04         56.33         4.38 o
  -3   3   0         28.14         23.99         4.52 o
  -2   3   0        586.86        589.91        21.25 o
  -1   3   0          8.66          9.72         4.72 o
   0   3   0       1983.80       1889.52        24.69 o
   1   3   0        906.23        838.82        37.09 o
   2   3   0       1876.04       2066.66        62.90 o
   3   3   0        766.26        779.18        29.54 o
   4   3   0          0.14          0.47         3.93 o
   5   3   0         54.38         58.07         6.11 o
   6   3   0        144.78        144.61         7.67 o
   7   3   0        415.86        424.89        15.58 o
   8   3   0          0.18          5.12         7.42 o
   9   3   0         31.08         22.47         7.19 o
 -10   4   0         43.34         42.09         8.24 o
  -9   4   0          1.31          8.50         7.55 o
  -8   4   0        110.07        105.09         5.92 o
  -7   4   0         10.68          8.83         4.85 o
  -6   4   0          9.09          6.18         5.61 o
  -5   4   0         20.78         19.18         4.88 o
  -4   4   0          8.16          5.20         3.74 o
  -3   4   0        548.37        543.85        16.60 o
  -2   4   0       1670.19       1476.96       160.74 o
  -1   4   0        393.56        364.65        25.78 o
   0   4   0        314.74        266.01        31.55 o
   1   4   0         64.99         61.44         3.99 o
   2   4   0       1003.60       1022.71        32.27 o
   3   4   0         46.44         32.70         4.61 o
   4   4   0        302.55        332.90         8.17 o
   5   4   0         24.38         22.14         5.73 o
   6   4   0          1.26          1.56         4.79 o
   7   4   0         18.00          8.11         6.02 o
   8   4   0          3.13          4.41         7.34 o
 -10   5   0          0.22         -3.50         8.16 o
  -9   5   0          2.27         10.04         7.66 o
  -8   5   0         70.76         55.60        11.34 o
  -7   5   0         38.33         29.03         6.02 o
  -6   5   0        914.35        984.97        28.79 o
  -5   5   0        450.74        514.58        10.90 o
  -4   5   0        438.72        496.24         9.15 o
  -3   5   0        282.32        280.52        17.24 o
  -2   5   0          9.12         19.94         4.11 o
  -1   5   0       1099.38       1152.47        14.78 o
   0   5   0        123.08        125.55         6.26 o
   1   5   0        428.27        428.84        14.09 o
   2   5   0          9.83         11.01         5.49 o
   3   5   0        526.47        544.06        22.40 o
   4   5   0          0.26          0.07         5.55 o
   5   5   0         28.68         26.84         5.14 o
   6   5   0         61.13         54.74         6.72 o
   7   5   0         30.55         24.55         7.77 o
   8   5   0         48.84         36.14         7.54 o
  -9   6   0         65.39         60.74        16.13 o
  -8   6   0         10.70          9.71         6.75 o
  -7   6   0         34.86         30.96         9.43 o
  -6   6   0        215.33        237.50         7.11 o
  -5   6   0        112.35        124.98         7.88 o
  -4   6   0        319.08        369.54        18.34 o
  -3   6   0         59.27         58.88         6.08 o
  -2   6   0          1.89          1.36         5.56 o
  -1   6   0          1.27          1.32         4.38 o
   0   6   0        270.45        229.31        32.50 o
   1   6   0          8.84          7.24         5.71 o
   2   6   0         44.14         41.25         4.68 o
   3   6   0         13.60         11.07         4.49 o
   4   6   0         89.48         74.86         5.03 o
   5   6   0          0.04          2.22         5.82 o
   6   6   0         11.46         13.25         7.64 o
   7   6   0         28.83         21.37         7.17 o
  -9   7   0          0.10         -4.66         8.34 o
  -8   7   0          0.76          3.05         8.04 o
  -7   7   0         68.05         72.69         9.16 o
  -6   7   0         22.21         23.28         6.29 o
  -5   7   0         13.85          4.85         7.45 o
  -4   7   0          6.29          5.50         5.09 o
  -3   7   0          4.19          6.61         5.08 o
  -2   7   0          0.61          0.34         4.05 o
  -1   7   0          9.76          9.31         4.10 o
   0   7   0         62.68         75.55         5.61 o
   1   7   0          0.06         -0.23         5.83 o
   2   7   0         17.87         16.59         5.15 o
   3   7   0          2.51          6.74         4.18 o
   4   7   0         55.09         53.39         4.67 o
   5   7   0         13.79          3.42         6.92 o
   6   7   0          2.10          3.03         6.34 o
  -8   8   0          3.07          3.83         8.41 o
  -7   8   0          2.24          0.14         8.19 o
  -6   8   0         79.15         84.62        10.53 o
  -5   8   0         13.66         10.58         6.35 o
  -4   8   0         18.55         17.76         5.36 o
  -3   8   0          5.03          5.79         5.93 o
  -2   8   0          0.99          0.35         4.54 o
  -1   8   0         27.34         24.61         4.71 o
   0   8   0          1.16          1.15         7.32 o
   1   8   0        212.74        219.64         7.73 o
   2   8   0          1.44          1.10         5.21 o
   3   8   0         50.78         50.54         5.05 o
   4   8   0          1.34          3.90         6.26 o
   5   8   0         30.49         21.48         5.99 o
  -7   9   0          0.69         -8.63         8.63 o
  -6   9   0          8.25          8.50         7.29 o
  -5   9   0         21.49         23.86         7.15 o
  -4   9   0         67.95         61.48        14.26 o
  -3   9   0          0.71          0.55         4.33 o
  -2   9   0          7.26          9.04         4.35 o
  -1   9   0          0.24         -1.70         4.74 o
   0   9   0          2.48          4.43         5.41 o
   1   9   0          0.00         -2.45         6.85 o
   2   9   0          0.10         -2.25         6.96 o
   3   9   0          0.05          3.39         8.16 o
   4   9   0          6.78          4.88         7.36 o
  -6  10   0          6.27          9.91        10.62 o
  -5  10   0         21.27         20.70         7.47 o
  -4  10   0          0.01         -1.39         5.85 o
  -3  10   0          1.05         -2.63         6.28 o
  -2  10   0          0.98         -3.94         5.69 o
  -1  10   0          4.76          5.83         7.00 o
   0  10   0          2.37          9.36         9.99 o
   1  10   0          0.54         -3.24         8.33 o
   2  10   0         45.13         40.50         7.89 o
   0 -11   1          0.00         -1.96         8.13 o
   1 -11   1          0.04         -6.04         7.45 o
   2 -11   1          8.30         13.13         6.59 o
   3 -11   1          1.94          6.41         8.49 o
   4 -11   1          0.73          0.21         7.48 o
  -3 -10   1          0.20         -1.03         7.49 o
  -2 -10   1          0.01          3.07         7.28 o
  -1 -10   1          4.32          0.99         7.32 o
   0 -10   1          0.02         -4.89         7.00 o
   1 -10   1         32.58         37.14         7.17 o
   2 -10   1          1.07          2.26         6.97 o
   3 -10   1          1.85          8.99         8.01 o
   4 -10   1          1.07          2.04         5.69 o
   5 -10   1          0.42         -3.39         8.31 o
   6 -10   1          2.90          2.28         7.50 o
  -4  -9   1          0.54         -0.81         5.81 o
  -3  -9   1          2.82         -6.97         7.06 o
  -2  -9   1         14.58         17.09         8.00 o
  -1  -9   1          4.84          5.62         6.27 o
   0  -9   1         65.99         80.71         6.76 o
   1  -9   1          4.31          4.56         5.35 o
   2  -9   1          0.26          2.75         5.33 o
   3  -9   1          0.40         -0.39         4.27 o
   4  -9   1         21.11         16.18         6.23 o
   5  -9   1          0.00          5.14         7.91 o
   6  -9   1          8.87          7.85         8.36 o
   7  -9   1          9.47         13.85        10.04 o
  -6  -8   1         11.11          6.65         8.43 o
  -5  -8   1         16.96         16.18         6.33 o
  -4  -8   1          1.31         -3.24         5.51 o
  -3  -8   1          6.57          6.15         4.36 o
  -2  -8   1         57.87         65.65         6.64 o
  -1  -8   1        564.12        612.99        39.85 o
   0  -8   1        350.76        353.08        21.88 o
   1  -8   1         34.89         30.14         4.80 o
   2  -8   1        109.76        118.08         6.46 o
   3  -8   1        100.55         81.13         8.71 o
   4  -8   1        221.14        219.23        17.51 o
   5  -8   1         44.28         39.92         8.33 o
   6  -8   1          6.68          0.54         5.58 o
   7  -8   1          5.09         -0.43         7.11 o
   8  -8   1          1.67          6.68         8.38 o
  -7  -7   1          1.25          5.02         8.14 o
  -6  -7   1          0.25          0.32         5.59 o
  -5  -7   1        134.69        130.74        11.27 o
  -4  -7   1          4.02          2.14         4.52 o
  -3  -7   1        175.40        181.88        10.20 o
  -2  -7   1          0.96         -0.02         4.05 o
  -1  -7   1         45.97         43.22         5.38 o
   0  -7   1        306.37        328.99         8.12 o
   1  -7   1        161.11        171.30         5.15 o
   2  -7   1         14.41         13.95         4.51 o
   3  -7   1         99.44        107.19        12.00 o
   4  -7   1         25.25         19.47         5.24 o
   5  -7   1          0.00          1.89         6.13 o
   6  -7   1         27.60         27.56         6.30 o
   7  -7   1          0.55         -1.71         5.50 o
   8  -7   1         24.64         20.06         8.24 o
   9  -7   1          6.28          9.66         7.24 o
  -7  -6   1         10.73          9.46         7.84 o
  -6  -6   1         23.67         23.13         5.94 o
  -5  -6   1        137.21        117.20         6.02 o
  -4  -6   1         62.40         62.23         5.20 o
  -3  -6   1        223.62        241.84        10.51 o
  -2  -6   1        284.97        305.25         9.69 o
  -1  -6   1         16.33         12.54         4.86 o
   0  -6   1        564.93        631.78        18.29 o
   1  -6   1        346.90        391.92         6.74 o
   2  -6   1        173.94        173.49         7.14 o
   3  -6   1         22.10         16.65         7.02 o
   4  -6   1         15.89         19.23         5.08 o
   5  -6   1         22.87         21.31         5.09 o
   6  -6   1        186.60        197.93         6.52 o
   7  -6   1          9.67          4.14         6.01 o
   8  -6   1          6.27         15.81         6.68 o
   9  -6   1         52.39         50.94         7.23 o
  -8  -5   1         60.04         52.66         8.17 o
  -7  -5   1          7.80          5.84         6.44 o
  -6  -5   1          0.09         -0.76         5.70 o
  -5  -5   1          2.49         -0.76         4.75 o
  -4  -5   1         65.30         74.96         7.15 o
  -3  -5   1          2.12         -0.41         5.44 o
  -2  -5   1        636.95        646.67        12.91 o
  -1  -5   1         11.26         12.90         3.85 o
   0  -5   1        104.10         88.19         4.65 o
   1  -5   1        173.24        148.30        10.41 o
   2  -5   1        220.35        191.93        31.00 o
   3  -5   1         67.15         64.40         6.71 o
   4  -5   1        260.91        261.10        20.54 o
   5  -5   1         37.92         31.97         5.79 o
   6  -5   1         68.26         58.47         5.42 o
   7  -5   1         96.31         88.53         6.41 o
   8  -5   1          6.58          3.32         5.13 o
   9  -5   1          5.00         12.28         6.69 o
  10  -5   1          0.52          6.98        10.03 o
  -9  -4   1          5.38          0.25        10.40 o
  -8  -4   1         12.03          2.52         7.53 o
  -7  -4   1          8.27         13.35         8.43 o
  -6  -4   1        142.57        136.68         6.39 o
  -5  -4   1         57.63         53.46         6.97 o
  -4  -4   1        748.44        712.11        52.07 o
  -3  -4   1         83.54         84.80         5.09 o
  -2  -4   1        387.82        378.47        47.15 o
  -1  -4   1        257.92        284.02         6.54 o
   0  -4   1        309.16        267.78         7.55 o
   1  -4   1        437.64        426.09        25.68 o
   2  -4   1         60.38         44.33         5.02 o
   3  -4   1        104.69         95.50         6.39 o
   4  -4   1        627.29        622.91        78.14 o
   5  -4   1        283.37        323.23        19.06 o
   6  -4   1         12.43         13.76         4.85 o
   7  -4   1          5.27          2.72         5.73 o
   8  -4   1          3.86          7.01         5.09 o
   9  -4   1          0.97         -2.77         7.65 o
  10  -4   1          0.89          2.28         6.93 o
  -9  -3   1          1.10         -4.22         6.73 o
  -8  -3   1         53.15         60.55         9.23 o
  -7  -3   1          3.22          1.67         4.81 o
  -6  -3   1        146.76        158.98         6.57 o
  -5  -3   1         14.56         11.32         5.21 o
  -4  -3   1          5.74          4.52         3.53 o
  -3  -3   1        211.41        194.64         8.20 o
  -2  -3   1       2917.44       2908.65       237.03 o
  -1  -3   1         26.20         24.50         4.07 o
   0  -3   1       4057.27       3861.68       100.56 o
   1  -3   1        612.56        461.02        47.30 o
   2  -3   1        135.93        123.34         6.19 o
   3  -3   1       2280.26       1975.60        72.60 o
   4  -3   1         11.09          9.78         3.82 o
   5  -3   1         65.33         65.81         4.91 o
   6  -3   1        154.47        171.31        12.35 o
   7  -3   1        207.13        189.83        34.30 o
   8  -3   1         75.24         58.76         5.57 o
   9  -3   1          3.64          5.30         7.57 o
  10  -3   1         24.48         21.00         8.20 o
  -9  -2   1         68.09         68.46         7.11 o
  -8  -2   1          0.12         -5.14         5.71 o
  -7  -2   1        103.94         94.08         6.19 o
  -6  -2   1        618.24        702.49        15.41 o
  -5  -2   1        537.90        561.08        45.49 o
  -4  -2   1         26.87         25.67         4.28 o
  -3  -2   1         16.61          9.30         4.05 o
  -2  -2   1         18.27         18.70         4.52 o
  -1  -2   1       1892.40       1860.51        45.11 o
   0  -2   1       2266.99       1834.03        99.52 o
   1  -2   1         12.15         17.66         5.36 o
   2  -2   1       1738.53       1607.03        21.11 o
   3  -2   1         73.28         77.26        12.28 o
   4  -2   1        381.85        460.85        15.58 o
   5  -2   1         25.19         22.57         3.90 o
   6  -2   1          3.39          3.73         5.36 o
   7  -2   1         73.74         89.54         6.22 o
   8  -2   1        196.78        176.99        20.88 o
   9  -2   1          4.62         10.42         7.60 o
  10  -2   1          0.16         -1.04         7.06 o
 -10  -1   1         47.51         43.15        10.75 o
  -9  -1   1          0.46          2.26         6.54 o
  -8  -1   1         71.57         73.88         7.37 o
  -7  -1   1          0.58          0.06         4.66 o
  -6  -1   1        397.58        419.15         7.75 o
  -5  -1   1        485.56        469.45        12.81 o
  -4  -1   1         89.19         86.15         9.64 o
  -3  -1   1        777.45        832.01        34.24 o
  -2  -1   1       2785.18       2887.22        31.75 o
  -1  -1   1        748.96        728.85        21.39 o
   1  -1   1        291.58        247.53        14.83 o
   2  -1   1       1225.42       1086.08        17.80 o
   3  -1   1       2057.23       2223.01       106.40 o
   4  -1   1        548.56        587.67        10.28 o
   5  -1   1        371.88        383.26         7.86 o
   6  -1   1        404.26        459.32         8.85 o
   7  -1   1          4.62          2.86         4.86 o
   8  -1   1          0.97          2.64         5.04 o
   9  -1   1          0.48          2.01         6.58 o
  10  -1   1          0.02         -5.85         8.32 o
 -10   0   1         33.90         15.88         7.34 o
  -9   0   1          0.21          2.47         6.49 o
  -8   0   1        243.77        242.96        16.76 o
  -7   0   1         20.98         21.92         4.82 o
  -6   0   1         80.18         79.91         6.87 o
  -5   0   1        160.96        186.13         5.62 o
  -4   0   1        157.61        171.05         5.97 o
  -3   0   1        557.98        634.27        13.65 o
  -2   0   1       1617.01       1610.46        72.62 o
  -1   0   1       2674.99       2751.75        41.30 o
   1   0   1          1.60          2.66         5.65 o
   2   0   1         17.45         19.10         5.85 o
   3   0   1         76.01         64.02         9.45 o
   4   0   1          0.45         -2.32         4.85 o
   5   0   1         45.42         40.79         6.21 o
   6   0   1         10.00          9.94         4.60 o
   7   0   1          1.33          1.68         4.81 o
   8   0   1         13.39         14.72         8.54 o
   9   0   1          0.46          2.52         6.68 o
  10   0   1        124.14        122.05         9.28 o
 -10   1   1         74.75         69.51         7.51 o
  -9   1   1          4.47          5.11         6.55 o
  -8   1   1         63.34         52.21         6.09 o
  -7   1   1        101.45         94.76         5.43 o
  -6   1   1        162.02        186.60         6.07 o
  -5   1   1        138.96        146.72         5.66 o
  -4   1   1         26.58         18.46         4.35 o
  -3   1   1        103.28        108.97         8.18 o
  -2   1   1       2786.51       3196.37       134.08 o
  -1   1   1       1081.92        962.71        20.07 o
   0   1   1       2078.36       1849.83        78.24 o
   1   1   1       1377.39       1429.25        53.61 o
   2   1   1        337.33        355.22        11.57 o
   3   1   1        298.36        352.39        11.48 o
   4   1   1         27.70         31.79         3.91 o
   5   1   1         82.98         83.24         5.90 o
   6   1   1        104.08        107.82         6.26 o
   7   1   1        156.32        159.07        16.14 o
   8   1   1         71.11         66.90         7.16 o
   9   1   1         22.03         22.40         9.76 o
 -10   2   1         30.43         29.83         7.09 o
  -9   2   1          6.58         11.59         6.49 o
  -8   2   1         57.48         48.55         5.38 o
  -7   2   1         14.39         13.02         5.56 o
  -6   2   1          1.26         -0.67         5.26 o
  -5   2   1        343.17        343.24        14.76 o
  -4   2   1       1901.05       1871.02        93.35 o
  -3   2   1         69.48         75.43         5.33 o
  -2   2   1       1199.71       1217.05        42.07 o
  -1   2   1       1693.37       1618.60        75.19 o
   0   2   1        208.14        181.54         6.85 o
   1   2   1        776.05        752.61        25.54 o
   2   2   1         47.53         49.67         4.45 o
   3   2   1        127.65        127.71         5.76 o
   4   2   1         75.27         73.83         6.30 o
   5   2   1        152.15        152.26        11.06 o
   6   2   1        884.92        930.77        17.20 o
   7   2   1        352.53        363.47         8.26 o
   8   2   1          0.59          2.40         6.39 o
   9   2   1         96.70         91.29         7.71 o
 -10   3   1         22.13         14.35         7.58 o
  -9   3   1          8.57          8.19         7.46 o
  -8   3   1        181.23        168.81         6.16 o
  -7   3   1          0.13          0.85         5.47 o
  -6   3   1        100.85        114.94        22.75 o
  -5   3   1        230.04        210.34        41.22 o
  -4   3   1        227.18        220.70         6.67 o
  -3   3   1        554.21        551.97        24.37 o
  -2   3   1        729.36        690.73        15.05 o
  -1   3   1        696.50        628.79        43.11 o
   0   3   1        411.85        364.92        16.35 o
   1   3   1        145.95        157.47         4.95 o
   2   3   1        386.60        407.01        11.25 o
   3   3   1        770.18        780.92        49.86 o
   4   3   1         78.92         83.08         8.12 o
   5   3   1        348.79        400.81        34.37 o
   6   3   1         89.18         86.98         6.36 o
   7   3   1          3.98          7.59         5.79 o
   8   3   1         31.66         29.68         6.95 o
   9   3   1          2.84          5.60        14.74 o
 -10   4   1         17.33          4.04         8.24 o
  -9   4   1         12.48         11.32         7.60 o
  -8   4   1          2.92          2.69         4.97 o
  -7   4   1          1.54          4.48         6.80 o
  -6   4   1         53.13         50.85         5.25 o
  -5   4   1        244.07        251.74        23.80 o
  -4   4   1        559.21        576.08        23.62 o
  -3   4   1         30.25         18.97         3.90 o
  -2   4   1        574.37        532.76        92.63 o
  -1   4   1          7.89          2.23         3.73 o
   0   4   1        142.76        138.24         4.59 o
   1   4   1        420.72        412.11        11.47 o
   2   4   1          0.09          1.81         3.04 o
   3   4   1        104.99        119.67         6.50 o
   4   4   1        104.91        118.42        11.72 o
   5   4   1          4.92          2.93         4.92 o
   6   4   1          9.81          6.21         5.92 o
   7   4   1          9.04         10.87         6.50 o
   8   4   1          9.43          6.60         7.01 o
 -10   5   1          0.12          3.60        10.00 o
  -9   5   1          0.66         -6.74         6.74 o
  -8   5   1         17.08         11.08         5.28 o
  -7   5   1        631.35        649.56        34.96 o
  -6   5   1        266.48        269.00        35.24 o
  -5   5   1        231.71        232.50         7.63 o
  -4   5   1          6.48          6.18         4.98 o
  -3   5   1         31.90         40.93         5.14 o
  -2   5   1         63.70         65.68         4.55 o
  -1   5   1         61.96         57.33         3.91 o
   0   5   1         89.64         81.49         4.51 o
   1   5   1          5.03          5.94         5.56 o
   2   5   1          3.48          3.23         4.27 o
   3   5   1         21.91         19.90         5.00 o
   4   5   1         56.78         56.71         8.45 o
   5   5   1          0.98         -0.60         5.02 o
   6   5   1         39.85         34.85         6.31 o
   7   5   1         17.30         12.27         6.98 o
  -9   6   1          1.06          2.62         6.93 o
  -8   6   1          0.59          2.69         6.66 o
  -7   6   1         17.21         16.79         5.38 o
  -6   6   1         42.03         39.31         8.00 o
  -5   6   1          4.36          4.56         5.82 o
  -4   6   1         19.84         20.29         7.12 o
  -3   6   1          0.81          0.58         5.59 o
  -2   6   1        374.83        420.84        11.03 o
  -1   6   1        122.25        120.30         5.20 o
   0   6   1          3.02          0.85         5.57 o
   1   6   1        129.74        128.76         5.92 o
   2   6   1        121.03        115.64         5.71 o
   3   6   1         57.61         51.80         6.09 o
   4   6   1        109.01        111.36         5.36 o
   5   6   1         70.40         65.61         5.81 o
   6   6   1         48.93         41.63         7.33 o
   7   6   1          0.00         -3.33         7.11 o
  -9   7   1          0.08         -1.75        10.16 o
  -8   7   1         40.62         39.90         8.62 o
  -7   7   1          0.10         -1.98         8.04 o
  -6   7   1          6.35          9.13         6.15 o
  -5   7   1          6.80          8.45         5.25 o
  -4   7   1        101.54        108.64         5.96 o
  -3   7   1          5.49          5.56         4.97 o
  -2   7   1         30.95         27.06         4.61 o
  -1   7   1         54.90         57.91         5.29 o
   0   7   1        138.50        139.67         6.95 o
   1   7   1        312.37        335.51         9.32 o
   2   7   1          2.23          2.36         5.16 o
   3   7   1        129.19        133.69         5.29 o
   4   7   1          2.50          1.10         6.72 o
   5   7   1          4.84          6.69         5.70 o
   6   7   1          5.98          5.31         7.45 o
  -8   8   1          0.19          2.64         7.40 o
  -7   8   1         14.32         13.78         7.27 o
  -6   8   1          3.39          5.08         9.83 o
  -5   8   1        101.96         87.64         6.38 o
  -4   8   1        165.29        153.97        13.89 o
  -3   8   1        102.25         88.04         4.87 o
  -2   8   1          6.64          2.13         5.14 o
  -1   8   1         29.43         24.22         4.79 o
   0   8   1        514.93        567.46        10.29 o
   1   8   1        105.97        100.76         6.14 o
   2   8   1         76.77         80.42         6.12 o
   3   8   1         33.41         29.70        11.92 o
   4   8   1          7.64         11.43         7.13 o
   5   8   1          9.36          7.02        10.79 o
  -7   9   1         15.30         13.14        10.83 o
  -6   9   1          3.19          6.99         7.19 o
  -5   9   1         15.68         11.79         8.25 o
  -4   9   1         23.66         21.70         6.91 o
  -3   9   1        102.79        101.73         6.11 o
  -2   9   1          0.44          3.81         7.62 o
  -1   9   1          0.73         -0.74         7.76 o
   0   9   1          4.53          1.07         7.92 o
   1   9   1          2.71          5.04         6.93 o
   2   9   1          2.50          3.24         7.13 o
   3   9   1          0.31          7.69         8.53 o
  -5  10   1          0.32          1.26         7.41 o
  -4  10   1         18.67         24.79         5.98 o
  -3  10   1          9.36          7.27         7.07 o
  -2  10   1          0.19         -2.82         7.01 o
  -1  10   1         15.09          7.96         7.17 o
   0  10   1          5.37         13.47         8.14 o
   1  10   1          0.15         -8.18         8.44 o
  -1 -11   2         14.93         11.50         7.62 o
   0 -11   2          0.01          6.67         7.26 o
   1 -11   2          7.45          4.34         7.39 o
   2 -11   2          0.00         -3.12         5.88 o
   3 -11   2         19.08         15.62         6.12 o
   4 -11   2          0.53         10.67         7.30 o
   5 -11   2          0.01          3.41        10.77 o
  -3 -10   2          3.62         11.13        10.16 o
  -2 -10   2         29.01         42.80        14.01 o
  -1 -10   2          0.16         -0.07         6.93 o
   0 -10   2         16.42         16.57         8.16 o
   1 -10   2          1.36         -3.41         6.95 o
   2 -10   2         21.87         25.60         8.11 o
   3 -10   2          6.69         12.64         6.90 o
   4 -10   2          0.61         -1.78         5.76 o
   5 -10   2         13.17         13.29         8.47 o
   6 -10   2         23.34         19.89         7.84 o
  -5  -9   2          1.29          7.03         8.32 o
  -4  -9   2          0.02          1.30         8.02 o
  -3  -9   2          6.23          8.41         6.77 o
  -2  -9   2          0.06          0.17         5.36 o
  -1  -9   2          2.46         -2.25         7.57 o
   0  -9   2          0.00         -2.99         6.65 o
   1  -9   2         59.93         62.34         5.21 o
   2  -9   2        110.46        114.71         7.04 o
   3  -9   2         28.28         16.86         4.38 o
   4  -9   2        282.66        260.39        47.20 o
   5  -9   2          1.63         -0.19         7.64 o
   6  -9   2          5.13          1.72         8.32 o
   7  -9   2          1.14          0.18         7.30 o
  -6  -8   2          6.75          5.92         6.32 o
  -5  -8   2          6.51          1.86         6.82 o
  -4  -8   2         42.75         36.96         6.70 o
  -3  -8   2         59.83         51.90         5.04 o
  -2  -8   2        268.55        271.85        23.67 o
  -1  -8   2        317.57        324.62        12.33 o
   0  -8   2        192.34        212.26        20.33 o
   1  -8   2        530.20        583.44        16.44 o
   2  -8   2         71.72         70.83         4.58 o
   3  -8   2          0.12          2.03         7.16 o
   4  -8   2          1.23          1.70         5.95 o
   5  -8   2          0.05          0.50         7.48 o
   6  -8   2         35.95         25.28         5.70 o
   7  -8   2          0.89          5.68         9.79 o
   8  -8   2          1.07          3.60         7.25 o
  -7  -7   2         56.93         44.48         8.44 o
  -6  -7   2         36.82         28.89         7.99 o
  -5  -7   2         25.95         13.11         4.74 o
  -4  -7   2          0.66         -1.80         5.83 o
  -3  -7   2          3.31          4.40         4.06 o
  -2  -7   2          1.73          3.52         3.99 o
  -1  -7   2        110.20        109.47        15.76 o
   0  -7   2        247.83        247.67        36.52 o
   1  -7   2        110.85        106.67         4.79 o
   2  -7   2         17.61         15.97         5.83 o
   3  -7   2         68.35         71.93         5.56 o
   4  -7   2          8.88          5.96         5.12 o
   5  -7   2         26.24         21.50         5.24 o
   6  -7   2          6.23          8.07         5.29 o
   7  -7   2         58.77         55.45         9.48 o
   8  -7   2          0.02         -0.40         6.90 o
   9  -7   2          0.44         -1.22         9.58 o
  -8  -6   2          3.27         -0.69         8.13 o
  -7  -6   2          1.25         -0.83         6.61 o
  -6  -6   2          0.18         -1.45         5.13 o
  -5  -6   2         91.34         84.01        10.24 o
  -4  -6   2          6.80          7.62         5.56 o
  -3  -6   2         36.42         31.76         5.04 o
  -2  -6   2        146.29        139.26         4.85 o
  -1  -6   2         98.07         85.65         8.79 o
   0  -6   2        168.35        126.95        14.36 o
   1  -6   2          8.91          8.27         3.93 o
   2  -6   2         62.65         53.71         5.86 o
   3  -6   2          3.95          2.53         4.81 o
   4  -6   2        789.13        868.78        25.53 o
   5  -6   2         31.59         32.64         5.96 o
   6  -6   2        229.05        249.08        26.96 o
   7  -6   2          7.56          4.49         5.23 o
   8  -6   2         20.72         25.16         7.95 o
   9  -6   2         55.72         49.02         8.61 o
  -8  -5   2         37.10         39.62        12.46 o
  -7  -5   2          0.89         -4.62         7.39 o
  -6  -5   2          1.87          2.75         5.63 o
  -5  -5   2          0.02         -3.89         6.74 o
  -4  -5   2         55.80         58.07         5.22 o
  -3  -5   2          8.11          8.12         5.52 o
  -2  -5   2        408.02        394.92        11.62 o
  -1  -5   2        795.03        815.80         9.12 o
   0  -5   2        157.54        161.70         5.62 o
   1  -5   2        248.61        265.09        13.73 o
   2  -5   2          0.29          2.46         3.83 o
   3  -5   2        459.77        536.59        31.37 o
   4  -5   2          0.18         -0.50         5.44 o
   5  -5   2        156.03        173.52         9.20 o
   6  -5   2        718.08        852.50        47.29 o
   7  -5   2        185.85        186.95        17.43 o
   8  -5   2         51.08         43.01         6.48 o
   9  -5   2         33.77         19.26         8.18 o
  10  -5   2          0.62          0.18         9.81 o
  -9  -4   2          0.00          0.45         6.83 o
  -8  -4   2         24.03         25.54         7.57 o
  -7  -4   2          0.00          3.79         5.59 o
  -6  -4   2        100.42        108.32        12.64 o
  -5  -4   2         62.69         61.19         5.93 o
  -4  -4   2         58.28         57.68         5.73 o
  -3  -4   2          0.40          1.87         5.02 o
  -2  -4   2        795.71        873.55        53.93 o
  -1  -4   2          0.72          2.62         4.24 o
   0  -4   2          0.25          1.78         3.73 o
   1  -4   2         18.07         20.43         4.13 o
   2  -4   2       1697.02       1525.69        35.24 o
   3  -4   2       1059.18       1076.29        34.59 o
   4  -4   2         14.19         10.17         4.38 o
   5  -4   2         52.67         59.80         6.48 o
   6  -4   2        133.49        132.02         6.67 o
   7  -4   2         34.85         32.02         7.26 o
   8  -4   2         44.01         39.39         6.37 o
   9  -4   2         17.61         15.31         7.75 o
  10  -4   2          0.07         -0.71         7.20 o
  -9  -3   2          0.00          6.82         7.61 o
  -8  -3   2        113.83        105.44         5.91 o
  -7  -3   2        748.44        782.93        11.70 o
  -6  -3   2         42.53         34.55         4.91 o
  -5  -3   2        262.11        258.28         9.87 o
  -4  -3   2         58.58         62.51         5.52 o
  -3  -3   2       2729.54       2962.38       199.14 o
  -2  -3   2       1417.92       1506.68       105.04 o
  -1  -3   2        976.03        876.54        11.38 o
   0  -3   2        585.71        514.06        29.12 o
   1  -3   2        138.22        106.83         6.65 o
   2  -3   2         16.19         12.27         4.42 o
   3  -3   2          6.48          9.40         3.77 o
   4  -3   2         93.58         84.27         5.36 o
   5  -3   2         68.17         63.31         9.61 o
   6  -3   2         77.02         76.10         5.44 o
   7  -3   2          8.94          6.82         5.70 o
   8  -3   2          0.42          1.23         5.91 o
   9  -3   2         24.17         25.96         8.05 o
  10  -3   2          3.54          8.23         8.27 o
 -10  -2   2         33.60         29.09         8.32 o
  -9  -2   2          9.54          1.52         6.61 o
  -8  -2   2         71.58         69.18         5.58 o
  -7  -2   2        201.40        200.55        12.37 o
  -6  -2   2        455.39        453.05        24.41 o
  -5  -2   2         44.29         32.99         4.68 o
  -4  -2   2          7.51          5.24         3.52 o
  -3  -2   2         11.71         10.48         4.19 o
  -2  -2   2         89.61         80.84         5.61 o
  -1  -2   2        350.45        326.33        10.22 o
   0  -2   2        858.25        727.82        35.80 o
   2  -2   2          0.13          0.75         3.77 o
   3  -2   2         26.18         23.38         4.05 o
   4  -2   2         39.23         38.44         4.15 o
   5  -2   2        201.57        215.77         6.91 o
   6  -2   2          5.84          2.50         4.71 o
   7  -2   2         31.33         26.73         5.85 o
   8  -2   2          3.17          1.49         6.00 o
   9  -2   2          1.69          0.66         7.84 o
  10  -2   2         26.09         13.36         7.48 o
 -10  -1   2         34.31         18.70         7.40 o
  -9  -1   2          9.58          6.81         7.61 o
  -8  -1   2          4.24         -1.21         5.00 o
  -7  -1   2         12.49         20.35         5.40 o
  -6  -1   2        266.84        271.65        15.19 o
  -5  -1   2         12.01         10.32         4.08 o
  -4  -1   2         79.63         77.72         4.92 o
  -3  -1   2       1239.30       1309.93        29.92 o
  -2  -1   2       1206.49       1139.79        84.43 o
  -1  -1   2        115.41        110.92         8.97 o
   0  -1   2        351.31        300.00        22.52 o
   1  -1   2         28.69         24.55         6.32 o
   2  -1   2         22.31         16.49         4.81 o
   3  -1   2         50.58         51.54         4.49 o
   4  -1   2         44.15         41.06         4.15 o
   5  -1   2         80.24         84.62         6.20 o
   6  -1   2         17.26         16.92         5.51 o
   7  -1   2        375.86        425.89        50.21 o
   8  -1   2         32.82         27.89         5.48 o
   9  -1   2          9.02          0.16         6.91 o
  10  -1   2          3.00          0.18         7.44 o
 -10   0   2          1.24          1.48         8.07 o
  -9   0   2          5.42          1.86         6.61 o
  -8   0   2         14.01         15.08         5.83 o
  -7   0   2         38.87         39.95         4.97 o
  -6   0   2          3.17         -0.05         4.52 o
  -5   0   2        973.08       1032.17        18.46 o
  -4   0   2          7.34          5.43         3.51 o
  -3   0   2          0.93          4.73         4.02 o
  -2   0   2       1109.89       1040.08       134.20 o
  -1   0   2       4209.51       4750.79        57.59 o
   1   0   2       1471.50       1643.60        42.71 o
   2   0   2       1807.78       2035.34        25.92 o
   3   0   2       1814.93       2020.70        22.46 o
   4   0   2        115.38        128.54        10.69 o
   5   0   2          6.44          7.04         5.25 o
   6   0   2        240.70        268.08        25.77 o
   7   0   2         25.05         17.08         5.22 o
   8   0   2         28.22         30.42         5.47 o
   9   0   2         36.89         34.53         8.42 o
 -10   1   2          5.75          7.22         9.83 o
  -9   1   2         70.39         63.77         7.08 o
  -8   1   2          3.26          6.81         4.93 o
  -7   1   2        101.51         94.68         5.52 o
  -6   1   2         13.77         12.18         4.69 o
  -5   1   2          6.55          3.01         4.98 o
  -4   1   2        783.58        776.25        39.73 o
  -3   1   2        921.75        982.42        22.65 o
  -2   1   2        897.03        923.19        35.63 o
  -1   1   2         36.15         25.25         4.88 o
   0   1   2       2882.66       2515.65        64.37 o
   1   1   2          0.01          0.69         4.41 o
   2   1   2         22.43         19.80         4.54 o
   3   1   2         33.68         26.93         4.55 o
   4   1   2          0.20         -1.32         4.10 o
   5   1   2         49.15         60.60         6.93 o
   6   1   2          2.57          4.08         5.57 o
   7   1   2         91.01         94.41         7.97 o
   8   1   2          3.55         10.63         8.84 o
   9   1   2         43.83         42.79         7.39 o
 -10   2   2          7.01          1.91         8.18 o
  -9   2   2        175.55        150.24         9.52 o
  -8   2   2         85.13         73.54         5.73 o
  -7   2   2          1.39         -0.06         4.76 o
  -6   2   2         98.03         93.19        13.02 o
  -5   2   2          0.18          0.52         4.40 o
  -4   2   2        674.54        707.58        26.32 o
  -3   2   2         61.79         57.00         5.06 o
  -2   2   2        136.50        123.67         6.27 o
  -1   2   2          1.69          3.43         4.24 o
   0   2   2        469.64        445.66         8.82 o
   1   2   2        167.40        162.19         5.62 o
   2   2   2         85.49        103.74         5.89 o
   3   2   2        409.01        376.37        13.51 o
   4   2   2        244.48        269.04        17.00 o
   5   2   2          0.00         -2.14         5.42 o
   6   2   2        497.02        572.03        13.65 o
   7   2   2         88.60         76.05         6.02 o
   8   2   2         37.57         28.33         8.08 o
   9   2   2         53.05         42.90         7.57 o
 -10   3   2          2.15          7.51         9.43 o
  -9   3   2          0.00         -1.68         6.49 o
  -8   3   2          1.82          0.14         5.01 o
  -7   3   2         83.11         82.71         5.63 o
  -6   3   2          7.05          4.56         4.68 o
  -5   3   2        102.53        108.70         8.30 o
  -4   3   2         40.66         48.20         4.82 o
  -3   3   2          0.06          0.36         4.18 o
  -2   3   2        127.50        120.21         5.90 o
  -1   3   2        100.62        108.52         5.46 o
   0   3   2        156.06        158.80         8.92 o
   1   3   2         18.29         19.70         3.94 o
   2   3   2        199.35        196.58         5.97 o
   3   3   2        157.44        185.61        12.91 o
   4   3   2        434.59        417.32         8.44 o
   5   3   2        302.87        325.74        13.52 o
   6   3   2         16.79         16.11         7.20 o
   7   3   2          0.25          3.58         5.80 o
   8   3   2          3.82          7.92         9.77 o
 -10   4   2         14.10         12.01         6.97 o
  -9   4   2         10.11          8.64         6.70 o
  -8   4   2          0.00          2.67         5.01 o
  -7   4   2         66.62         72.26         8.39 o
  -6   4   2         22.56         15.95         5.68 o
  -5   4   2         32.86         29.33         5.88 o
  -4   4   2        261.33        283.37        12.17 o
  -3   4   2         69.94         66.39         5.03 o
  -2   4   2        159.05        134.43         5.97 o
  -1   4   2         35.37         27.54         3.61 o
   0   4   2         18.40         13.01         3.81 o
   1   4   2        253.51        250.59         7.75 o
   2   4   2         19.48         16.17         3.98 o
   3   4   2        262.93        288.42         6.08 o
   4   4   2          1.94          0.19         4.87 o
   5   4   2        244.79        260.38         7.30 o
   6   4   2         99.59        107.18         7.04 o
   7   4   2          0.09         -2.76         6.76 o
   8   4   2          1.02          4.68         7.16 o
  -9   5   2          7.77         13.18         9.58 o
  -8   5   2          0.18         -0.46         6.61 o
  -7   5   2         13.74         10.93         5.20 o
  -6   5   2        193.55        200.28         7.33 o
  -5   5   2         71.68         71.63         5.60 o
  -4   5   2         75.45         69.88         6.17 o
  -3   5   2         35.70         34.29         5.88 o
  -2   5   2        369.06        407.01         8.89 o
  -1   5   2         43.37         50.92         4.27 o
   0   5   2          1.12          0.82         4.75 o
   1   5   2         15.77          7.41         5.73 o
   2   5   2          1.01          0.78         4.81 o
   3   5   2        662.75        705.05        35.00 o
   4   5   2          4.05          3.55         4.17 o
   5   5   2         11.58          3.95         5.28 o
   6   5   2          1.86         -1.98         7.90 o
   7   5   2          6.87         -1.95         7.17 o
  -9   6   2         84.30         77.18         7.82 o
  -8   6   2          6.30          6.79         7.93 o
  -7   6   2         15.27         10.02         5.39 o
  -6   6   2          0.35          7.59         5.13 o
  -5   6   2        130.66        135.41         8.39 o
  -4   6   2          0.01          0.21         5.83 o
  -3   6   2         18.49         16.21         5.73 o
  -2   6   2         10.48          7.92         4.89 o
  -1   6   2          0.07          0.32         3.92 o
   0   6   2         21.97         23.63         5.15 o
   1   6   2         34.05         40.19         5.37 o
   2   6   2          7.52         11.65         7.14 o
   3   6   2         78.34         74.05         5.62 o
   4   6   2         73.94         67.19         5.98 o
   5   6   2          2.45          0.42         6.80 o
   6   6   2          4.92          2.13         5.87 o
  -8   7   2          5.96          5.62         7.21 o
  -7   7   2          5.00          8.57         6.98 o
  -6   7   2          9.08          5.07         8.05 o
  -5   7   2         16.45         18.59         6.07 o
  -4   7   2          7.03         10.16         5.12 o
  -3   7   2          7.85          6.87         7.04 o
  -2   7   2         20.83         10.76         4.14 o
  -1   7   2         65.52         65.33         4.54 o
   0   7   2        232.02        273.61         8.98 o
   1   7   2        128.67        134.15        15.79 o
   2   7   2         69.67         70.99         5.94 o
   3   7   2         57.44         51.75         7.04 o
   4   7   2         37.94         36.08         7.11 o
   5   7   2         10.81         14.01         6.01 o
  -7   8   2          0.21         -8.55         8.55 o
  -6   8   2         28.85         36.30         8.45 o
  -5   8   2         10.07         11.28         7.85 o
  -4   8   2         55.19         45.94         6.46 o
  -3   8   2          9.52         10.30         5.17 o
  -2   8   2          7.41          7.15         4.25 o
  -1   8   2         98.69         79.50         5.23 o
   0   8   2         27.34         19.87         5.55 o
   1   8   2          5.11          6.00         7.84 o
   2   8   2         13.75         11.87         8.27 o
   3   8   2         30.27         28.18         7.35 o
   4   8   2          8.66         15.23        10.43 o
  -6   9   2         16.69          9.03         8.68 o
  -5   9   2          0.97         -4.60         7.12 o
  -4   9   2         12.81         13.00         6.97 o
  -3   9   2          1.20         -2.29         5.57 o
  -2   9   2          3.27          0.65         6.08 o
  -1   9   2         44.48         35.13        11.62 o
   0   9   2         23.35         29.16         8.26 o
   1   9   2         27.52         35.15         7.38 o
   2   9   2          0.23          4.49         7.28 o
  -3  10   2          5.92          1.60        10.32 o
  -2  10   2         10.65         14.23         8.37 o
  -1  10   2          1.76         -2.77         7.32 o
  -2 -11   3         31.99         29.56         9.05 o
  -1 -11   3          2.30          7.16         7.29 o
   0 -11   3          0.16          0.92         7.22 o
   1 -11   3          0.41          6.09         8.30 o
   2 -11   3          8.13          7.94         6.37 o
   3 -11   3          4.69          2.30         5.85 o
   4 -11   3         20.60         29.10         6.11 o
   5 -11   3          3.28          4.89         9.26 o
  -4 -10   3          3.12          4.14         8.44 o
  -3 -10   3         10.54          8.78         8.28 o
  -2 -10   3         27.90         19.09         7.25 o
  -1 -10   3          2.23          8.06         6.87 o
   0 -10   3         49.67         47.80         8.29 o
   1 -10   3          1.66          1.06         6.07 o
   2 -10   3        104.96        122.11         6.64 o
   3 -10   3          2.33          3.09         5.62 o
   4 -10   3          9.50          9.72         8.10 o
   5 -10   3         31.04         41.16         7.30 o
   6 -10   3          0.05         -4.90        10.39 o
  -5  -9   3         57.27         47.36         6.25 o
  -4  -9   3          5.60          9.88         7.94 o
  -3  -9   3          6.26          5.14         7.92 o
  -2  -9   3         13.37         10.19         5.63 o
  -1  -9   3         21.13         22.25         6.33 o
   0  -9   3          0.02         -0.19         5.26 o
   1  -9   3         31.86         34.63         4.55 o
   2  -9   3          9.32         10.27         5.28 o
   3  -9   3         10.90         10.34         4.32 o
   4  -9   3          0.08          0.72         5.30 o
   5  -9   3          6.22         10.73         6.09 o
   6  -9   3          0.18          5.99         7.91 o
   7  -9   3          7.57          8.88         7.30 o
  -6  -8   3         11.56          0.93         6.38 o
  -5  -8   3          6.94          5.04         6.13 o
  -4  -8   3          3.59          0.93         4.33 o
  -3  -8   3          0.53          0.38         4.17 o
  -2  -8   3        102.64        116.38         5.95 o
  -1  -8   3        112.96        108.61        14.59 o
   0  -8   3        147.23        155.17        14.24 o
   1  -8   3        157.12        160.37         5.14 o
   2  -8   3          0.04         -1.23         5.06 o
   3  -8   3         26.65         29.47         5.37 o
   4  -8   3        129.69        122.37         6.83 o
   5  -8   3         25.83         24.81         6.47 o
   6  -8   3          3.55          2.49         5.39 o
   7  -8   3         12.59          8.35         7.01 o
   8  -8   3          2.46          6.52        15.10 o
  -7  -7   3          7.52          8.60         6.97 o
  -6  -7   3          6.85         11.24         7.67 o
  -5  -7   3          9.93          4.70         4.27 o
  -4  -7   3         21.23          8.02         5.10 o
  -3  -7   3         31.40         28.26         4.53 o
  -2  -7   3         79.43         81.81         5.37 o
  -1  -7   3          0.36          0.96         5.61 o
   0  -7   3        440.23        428.06        33.99 o
   1  -7   3        149.68        166.33         5.96 o
   2  -7   3        112.05        105.36         8.62 o
   3  -7   3         11.35          6.35         5.00 o
   4  -7   3          0.07          0.83         4.91 o
   5  -7   3          8.98          6.72         5.87 o
   6  -7   3         13.12          9.56         5.34 o
   7  -7   3          6.44         -1.30         6.28 o
   8  -7   3         22.09         24.02         7.13 o
   9  -7   3          9.19         12.48         7.20 o
  -8  -6   3          9.05          8.40         8.08 o
  -7  -6   3          6.94          3.75         6.62 o
  -6  -6   3          1.13          2.33         7.12 o
  -5  -6   3         52.50         52.29         5.35 o
  -4  -6   3         44.30         50.39         5.98 o
  -3  -6   3        211.70        226.14         6.10 o
  -2  -6   3         10.97          9.57         3.90 o
  -1  -6   3        136.24        146.31         6.75 o
   0  -6   3        279.87        260.45        10.19 o
   1  -6   3        280.46        298.70         5.64 o
   2  -6   3         67.94         68.93        15.38 o
   3  -6   3         21.11         15.26         4.92 o
   4  -6   3         16.39         13.47         4.98 o
   5  -6   3        556.32        612.96        14.74 o
   6  -6   3        365.35        377.85        15.07 o
   7  -6   3         70.08         65.46         5.71 o
   8  -6   3          1.38          3.90         6.75 o
   9  -6   3         69.27         73.88         8.67 o
  -8  -5   3         43.21         34.65         9.68 o
  -7  -5   3         85.63         79.31         6.84 o
  -6  -5   3         23.56         19.37         5.06 o
  -5  -5   3          0.03          2.59         6.70 o
  -4  -5   3         23.96         19.38         5.52 o
  -3  -5   3         28.90         30.13         5.65 o
  -2  -5   3         40.07         37.93         3.98 o
  -1  -5   3         92.45         91.21         4.94 o
   0  -5   3        397.84        372.94        23.00 o
   1  -5   3        627.57        600.60        17.15 o
   2  -5   3        208.77        199.68        15.43 o
   3  -5   3         24.54         16.97         4.47 o
   4  -5   3          1.18          3.11         6.66 o
   5  -5   3        224.47        230.93        10.62 o
   6  -5   3        124.07        122.97         5.97 o
   7  -5   3          1.63          2.02         5.93 o
   8  -5   3         11.52          7.00         8.19 o
   9  -5   3          3.98          3.18         7.99 o
  -9  -4   3          5.47         11.82         7.88 o
  -8  -4   3          2.41          1.63         7.46 o
  -7  -4   3         17.68         17.79         5.69 o
  -6  -4   3         39.77         40.49         5.79 o
  -5  -4   3        102.84        105.68         5.56 o
  -4  -4   3         22.80         20.38         5.45 o
  -3  -4   3        185.31        212.99        36.61 o
  -2  -4   3        181.59        165.92         9.28 o
  -1  -4   3         23.55         20.51         3.91 o
   0  -4   3        927.44        874.42        14.82 o
   1  -4   3         15.57         14.50         4.47 o
   2  -4   3          1.45          1.88         4.17 o
   3  -4   3          2.30          3.22         3.65 o
   4  -4   3        158.79        155.16        12.05 o
   5  -4   3         68.95         67.52         8.63 o
   6  -4   3          8.13          5.91         4.94 o
   7  -4   3        106.34        107.44         6.66 o
   8  -4   3          6.15          1.28         6.13 o
   9  -4   3          3.90         -6.40         8.14 o
  -9  -3   3          0.60          3.47         7.71 o
  -8  -3   3          0.32         -1.20         6.03 o
  -7  -3   3         15.13         11.42         5.78 o
  -6  -3   3        133.65        142.64         9.36 o
  -5  -3   3          5.24          3.08         4.60 o
  -4  -3   3         17.91         19.10         4.34 o
  -3  -3   3          1.08          0.64         3.56 o
  -2  -3   3        270.73        239.82        19.19 o
  -1  -3   3         16.25         15.65         3.21 o
   0  -3   3          3.60          5.60         4.34 o
   1  -3   3        921.67        818.89        14.81 o
   2  -3   3         49.80         54.14         7.17 o
   3  -3   3        223.56        248.39        30.55 o
   4  -3   3         37.47         33.10         4.18 o
   5  -3   3         20.03         22.40         5.64 o
   6  -3   3          0.04          0.98         4.85 o
   7  -3   3        211.53        229.97         8.84 o
   8  -3   3        144.23        134.70         7.83 o
   9  -3   3         10.66         13.86         8.15 o
 -10  -2   3         12.03          5.60         8.34 o
  -9  -2   3         16.77         17.40         6.95 o
  -8  -2   3         15.12         13.51         7.20 o
  -7  -2   3          0.04         -0.37         4.80 o
  -6  -2   3         78.20         76.48         5.25 o
  -5  -2   3        223.65        238.78        14.04 o
  -4  -2   3        166.20        171.71        13.13 o
  -3  -2   3         19.77         15.21         5.10 o
  -2  -2   3          0.71         -0.45         4.09 o
  -1  -2   3         73.02         54.00         5.19 o
   0  -2   3        944.00        739.27        35.85 o
   1  -2   3        456.94        363.33        20.56 o
   2  -2   3       1713.26       1545.35        21.93 o
   3  -2   3          5.45          4.21         4.29 o
   4  -2   3          1.99          5.51         4.21 o
   5  -2   3        517.37        519.06        11.72 o
   6  -2   3          2.70          7.61         6.85 o
   7  -2   3          0.65         -3.15         5.89 o
   8  -2   3        180.15        165.39        10.50 o
   9  -2   3         55.61         53.23         7.43 o
 -10  -1   3         12.69         10.88         7.19 o
  -9  -1   3          1.56          5.43         6.66 o
  -8  -1   3          1.89          0.03         5.72 o
  -7  -1   3         30.28         31.67         5.03 o
  -6  -1   3         21.72         23.73         4.85 o
  -5  -1   3        116.62        103.39         5.38 o
  -4  -1   3         25.39         24.95         3.83 o
  -3  -1   3        552.09        503.07         9.74 o
  -2  -1   3        293.10        324.83        22.12 o
  -1  -1   3       3660.30       3832.87       146.28 o
   0  -1   3       2598.33       2737.05        88.46 o
   1  -1   3        330.96        271.11        25.54 o
   2  -1   3       1335.73       1330.18       144.03 o
   3  -1   3        458.67        496.62        11.16 o
   4  -1   3       1170.84       1391.80        54.37 o
   5  -1   3         99.85        108.35         8.88 o
   6  -1   3         39.36         41.71         5.27 o
   7  -1   3          5.64          4.97         5.15 o
   8  -1   3         44.49         40.62         6.55 o
   9  -1   3         39.49         27.77         7.51 o
 -10   0   3         26.49         34.87         8.28 o
  -9   0   3         38.78         41.34         8.17 o
  -8   0   3         73.56         71.33         5.67 o
  -7   0   3         18.63         14.70         5.00 o
  -6   0   3         14.06         11.40         4.75 o
  -5   0   3        359.24        408.47         8.39 o
  -4   0   3       1172.11       1284.87        44.72 o
  -3   0   3          0.79          2.58         3.56 o
  -2   0   3         17.83         16.58         4.50 o
  -1   0   3       1927.49       2074.36       119.05 o
   0   0   3       2756.53       2597.43        58.41 o
   1   0   3       4911.43       5480.15       382.70 o
   2   0   3         33.54         34.01         4.99 o
   3   0   3        135.83        153.66         6.65 o
   4   0   3         30.97         35.17         4.20 o
   5   0   3        199.74        207.99        13.46 o
   6   0   3         45.31         43.92         5.33 o
   7   0   3          3.97          3.69         5.88 o
   8   0   3         84.46         89.73         8.54 o
   9   0   3          0.55          6.35        10.10 o
 -10   1   3          0.07          2.91         7.21 o
  -9   1   3         34.31         38.55         6.86 o
  -8   1   3          3.26          2.37         4.97 o
  -7   1   3         18.81         18.60         4.97 o
  -6   1   3         12.51         10.70         6.44 o
  -5   1   3         45.38         51.65         5.13 o
  -4   1   3       1349.50       1375.67        51.06 o
  -3   1   3        200.68        197.41        14.18 o
  -2   1   3        667.83        649.16        50.84 o
  -1   1   3        157.78        138.99         7.60 o
   0   1   3        188.09        164.36        17.68 o
   1   1   3         37.49         37.04         4.43 o
   2   1   3        105.92        111.51        10.04 o
   3   1   3       1040.91       1171.02        18.80 o
   4   1   3        102.97        113.96         6.70 o
   5   1   3        125.91        138.45         6.88 o
   6   1   3        103.10        113.59         7.38 o
   7   1   3         11.87         10.22         5.29 o
   8   1   3          2.87         -1.14         7.97 o
   9   1   3          6.53          3.64         7.34 o
 -10   2   3         47.88         39.19         8.40 o
  -9   2   3          2.78          1.04         6.58 o
  -8   2   3         58.53         46.99         6.30 o
  -7   2   3          3.02          3.77         4.79 o
  -6   2   3          2.52          3.23         5.44 o
  -5   2   3        120.02        114.81         5.79 o
  -4   2   3        257.19        253.52         6.82 o
  -3   2   3          7.16         10.59         4.43 o
  -2   2   3         20.38         21.63         5.38 o
  -1   2   3         25.90         24.21         4.69 o
   0   2   3        158.58        152.96         6.21 o
   1   2   3        573.14        519.30        24.49 o
   2   2   3          3.55          1.41         3.68 o
   3   2   3        235.28        277.27        13.06 o
   4   2   3        564.50        594.62        14.09 o
   5   2   3          0.14         -0.87         5.64 o
   6   2   3        489.66        540.87        10.57 o
   7   2   3        470.63        458.77        10.54 o
   8   2   3          0.00         -1.50         6.99 o
 -10   3   3          0.01          3.02         7.02 o
  -9   3   3         30.20         23.93         6.94 o
  -8   3   3          6.11          6.05         5.11 o
  -7   3   3          0.03          4.83         5.59 o
  -6   3   3        520.24        609.93        45.05 o
  -5   3   3         10.31          6.62         4.76 o
  -4   3   3         88.61         72.39        12.62 o
  -3   3   3        405.92        411.95        10.86 o
  -2   3   3        210.33        200.49        12.74 o
  -1   3   3        117.40        115.25         6.01 o
   0   3   3         13.00         11.80         3.43 o
   1   3   3         11.28          8.91         4.39 o
   2   3   3         67.54         67.35         5.32 o
   3   3   3        674.11        772.82        78.62 o
   4   3   3          5.54          4.55         4.83 o
   5   3   3         53.38         54.22         7.11 o
   6   3   3        161.66        172.62         7.77 o
   7   3   3         24.85         24.61         7.95 o
   8   3   3          7.91         10.03         7.26 o
  -9   4   3          0.87          1.33         6.62 o
  -8   4   3          2.29          3.16         7.33 o
  -7   4   3          9.62          8.97         5.86 o
  -6   4   3         78.32         71.65         7.52 o
  -5   4   3          0.15         -0.96         5.76 o
  -4   4   3        117.63        126.12         6.69 o
  -3   4   3          6.19          5.61         5.50 o
  -2   4   3        383.06        422.91         9.41 o
  -1   4   3         62.88         65.30         4.82 o
   0   4   3        105.63        109.01         5.97 o
   1   4   3          0.25         -0.69         5.49 o
   2   4   3        178.94        181.58         5.47 o
   3   4   3        227.53        236.03         6.61 o
   4   4   3          6.82          5.03         5.73 o
   5   4   3        156.56        157.31         7.68 o
   6   4   3         14.17         14.14         6.79 o
   7   4   3          0.61         -0.67         7.01 o
  -9   5   3          4.65          5.46         6.96 o
  -8   5   3         96.69         89.06         8.45 o
  -7   5   3        189.59        196.36         7.14 o
  -6   5   3        538.35        598.42        34.16 o
  -5   5   3       1073.83       1289.55        24.87 o
  -4   5   3         53.14         57.27         6.19 o
  -3   5   3          3.33          1.53         5.57 o
  -2   5   3         62.36         47.48         6.00 o
  -1   5   3         55.45         55.67         4.35 o
   0   5   3          8.84          6.77         5.63 o
   1   5   3        224.48        212.13         9.53 o
   2   5   3         29.04         24.53         7.23 o
   3   5   3         44.48         44.73         4.58 o
   4   5   3         48.27         48.07         5.06 o
   5   5   3          5.43          8.43         5.53 o
   6   5   3         33.96         33.93        12.94 o
  -8   6   3          1.20          3.55         6.96 o
  -7   6   3         34.98         39.37         7.08 o
  -6   6   3         15.38         14.21         5.36 o
  -5   6   3         26.33         24.68         5.39 o
  -4   6   3          0.06          1.09         5.04 o
  -3   6   3         38.74         32.38         5.98 o
  -2   6   3          7.17         10.31         4.90 o
  -1   6   3         79.17         74.54         4.58 o
   0   6   3         27.79         26.58         6.02 o
   1   6   3        256.04        265.46        16.03 o
   2   6   3          3.60          4.39         5.13 o
   3   6   3          1.56          3.35         5.32 o
   4   6   3         44.63         47.34         7.09 o
   5   6   3          4.72          2.96         5.83 o
   6   6   3          4.91          7.58        10.79 o
  -8   7   3         24.94         17.37         7.53 o
  -7   7   3         31.20         24.08         7.36 o
  -6   7   3          0.29          3.74         6.86 o
  -5   7   3         19.48         10.38         5.52 o
  -4   7   3         57.98         51.61         8.44 o
  -3   7   3          4.60          1.78         5.11 o
  -2   7   3        151.12        164.85         5.34 o
  -1   7   3         39.29         38.98         4.87 o
   0   7   3          0.30         -2.06         7.45 o
   1   7   3        207.62        218.85         8.19 o
   2   7   3         28.46         33.41         8.04 o
   3   7   3         27.39         30.40         7.24 o
   4   7   3          7.28          2.67         5.95 o
  -7   8   3          2.64          0.66        10.32 o
  -6   8   3          7.82          8.33         7.18 o
  -5   8   3         21.24         24.29         8.13 o
  -4   8   3          1.81         -1.11         6.76 o
  -3   8   3        113.15        128.02         7.39 o
  -2   8   3          4.81          5.46         6.63 o
  -1   8   3         23.47         17.92         6.85 o
   0   8   3         69.31         69.62         7.30 o
   1   8   3         75.05         65.56         8.72 o
   2   8   3         17.82         14.67         7.40 o
   3   8   3          3.48          4.11         8.48 o
  -5   9   3          2.19          1.81        14.17 o
  -4   9   3         41.20         39.65         6.55 o
  -3   9   3         73.14         71.11         6.25 o
  -2   9   3          8.60          5.55         7.08 o
  -1   9   3         10.92         10.24         7.24 o
   0   9   3          6.39         15.32         9.95 o
   1   9   3          0.90         -2.91         7.46 o
  -2 -11   4         30.32         30.50         7.57 o
  -1 -11   4          0.38          3.25         8.39 o
   0 -11   4         58.14         68.94        13.12 o
   1 -11   4          0.30          5.96         9.24 o
   2 -11   4          4.52          6.80         5.79 o
   3 -11   4         59.37         53.98         6.15 o
   4 -11   4          1.46          2.52         6.43 o
   5 -11   4          1.07         -0.55         8.59 o
  -4 -10   4          0.77          3.82         5.87 o
  -3 -10   4          0.00         -5.15         8.17 o
  -2 -10   4          2.35          3.21         8.05 o
  -1 -10   4          0.15          0.59         7.99 o
   0 -10   4          3.05          6.16         9.13 o
   1 -10   4          0.41          1.62         5.31 o
   2 -10   4         41.18         34.88         6.02 o
   3 -10   4          3.91          2.20         5.55 o
   4 -10   4          9.05          7.15         5.65 o
   5 -10   4          0.54          0.10         7.02 o
   6 -10   4          0.08         -5.02        10.30 o
  -5  -9   4          1.55          9.14         6.97 o
  -4  -9   4         15.57         19.67         5.69 o
  -3  -9   4         66.81         64.87         5.87 o
  -2  -9   4         14.58         15.10         6.15 o
  -1  -9   4         47.58         42.85         6.47 o
   0  -9   4         11.22          6.49         7.37 o
   1  -9   4         91.59         86.89         6.96 o
   2  -9   4          0.94          1.78         4.60 o
   3  -9   4        150.11        129.81        11.10 o
   4  -9   4        273.86        242.75        20.40 o
   5  -9   4         52.51         68.68        12.23 o
   6  -9   4          0.30         -1.74         9.81 o
   7  -9   4          0.05         -6.21         7.31 o
  -6  -8   4          9.68          7.69         5.67 o
  -5  -8   4          2.33          3.62         5.58 o
  -4  -8   4        153.87        149.34         9.16 o
  -3  -8   4          0.56         -0.02         5.11 o
  -2  -8   4         24.50         17.77         5.08 o
  -1  -8   4        342.92        328.88        31.18 o
   0  -8   4       1120.53       1235.25        27.15 o
   1  -8   4         34.08         27.79         4.22 o
   2  -8   4         40.78         37.62         4.68 o
   3  -8   4         25.93         32.20         6.05 o
   4  -8   4        171.39        142.15        10.42 o
   5  -8   4          6.03          7.42         5.97 o
   6  -8   4         10.82          6.99         6.34 o
   7  -8   4          6.54         -1.14        11.01 o
   8  -8   4         17.87         12.28         7.41 o
  -7  -7   4         20.45         19.79         7.08 o
  -6  -7   4         26.00         18.58         6.72 o
  -5  -7   4        159.97        142.68         7.05 o
  -4  -7   4         81.98         70.45         4.56 o
  -3  -7   4         37.22         29.99         4.18 o
  -2  -7   4         19.26         18.65         4.45 o
  -1  -7   4        490.71        530.54        25.34 o
   0  -7   4          0.00          2.48         5.58 o
   1  -7   4        289.09        305.14         6.70 o
   2  -7   4        236.05        260.47         9.64 o
   3  -7   4         21.67         18.52         6.94 o
   4  -7   4         19.04         20.60         5.77 o
   5  -7   4         54.37         54.57         7.50 o
   6  -7   4         17.20         15.09         6.13 o
   7  -7   4          7.77          4.12         9.60 o
   8  -7   4         16.57         15.72         7.15 o
  -8  -6   4         38.26         45.44        10.15 o
  -7  -6   4          1.98          7.79         7.62 o
  -6  -6   4          5.42          9.08         5.11 o
  -5  -6   4         16.06         12.93         7.09 o
  -4  -6   4         11.60          8.32         5.60 o
  -3  -6   4        122.26        123.46         6.91 o
  -2  -6   4        143.76        143.86         5.83 o
  -1  -6   4         45.71         48.51         5.19 o
   0  -6   4          7.42          6.50         4.77 o
   1  -6   4        231.08        206.43        15.94 o
   2  -6   4         11.20          8.96         5.49 o
   3  -6   4        108.80         96.75         9.28 o
   4  -6   4         72.78         77.17         8.88 o
   5  -6   4         44.88         50.71         6.09 o
   6  -6   4        432.30        534.62        22.98 o
   7  -6   4         47.60         51.55         7.77 o
   8  -6   4          5.34          4.11         6.87 o
   9  -6   4         11.42          7.48         7.24 o
  -8  -5   4          0.02          0.56         7.74 o
  -7  -5   4          1.15         -1.38         6.79 o
  -6  -5   4          1.44          4.11         5.73 o
  -5  -5   4         58.65         61.57         6.12 o
  -4  -5   4         97.47         91.08         6.37 o
  -3  -5   4          0.72         -0.77         4.71 o
  -2  -5   4         41.33         38.18         3.68 o
  -1  -5   4        145.91        127.02         4.90 o
   0  -5   4         88.24         77.67         4.14 o
   1  -5   4         88.03         81.96         4.01 o
   2  -5   4        110.69        103.93         5.11 o
   3  -5   4        208.23        205.55        14.31 o
   4  -5   4          7.97          8.17         5.45 o
   5  -5   4         31.37         23.11         5.92 o
   6  -5   4        159.02        170.99         7.15 o
   7  -5   4         30.30         24.62         7.53 o
   8  -5   4          6.45          7.58         6.74 o
   9  -5   4         30.45         13.91        10.25 o
  -9  -4   4         26.08         21.55         7.18 o
  -8  -4   4          1.42          9.01         7.60 o
  -7  -4   4          2.80          3.16         5.03 o
  -6  -4   4        119.16        122.17         5.88 o
  -5  -4   4          7.83          1.42         5.53 o
  -4  -4   4         21.98         22.03         4.83 o
  -3  -4   4         37.24         46.76         4.96 o
  -2  -4   4         59.81         64.61         5.07 o
  -1  -4   4         17.76         16.55         3.50 o
   0  -4   4       1048.59        908.87        30.26 o
   1  -4   4        943.15        841.10        42.53 o
   2  -4   4        370.60        343.66         8.76 o
   3  -4   4          5.73          5.85         3.68 o
   4  -4   4        714.22        714.48        13.53 o
   5  -4   4         24.32         25.51         5.85 o
   6  -4   4        136.24        152.21         8.21 o
   7  -4   4        331.20        412.92        25.39 o
   8  -4   4         44.30         50.44         8.25 o
   9  -4   4          0.09          0.10         7.95 o
  -9  -3   4         10.40         18.02         7.92 o
  -8  -3   4         79.73         75.68         7.68 o
  -7  -3   4        375.03        378.68         8.13 o
  -6  -3   4        823.66        901.87        13.46 o
  -5  -3   4        190.97        181.23        17.91 o
  -4  -3   4        146.76        144.67         6.61 o
  -3  -3   4         64.74         75.89         5.17 o
  -2  -3   4        232.51        242.54         7.55 o
  -1  -3   4       1448.25       1290.35        67.45 o
   0  -3   4         19.83         15.98         4.67 o
   1  -3   4         66.46         55.41         4.93 o
   2  -3   4        190.49        166.53        13.18 o
   3  -3   4         48.22         50.98         8.40 o
   4  -3   4         98.36        104.49        12.27 o
   5  -3   4         28.17         24.87         7.01 o
   6  -3   4         90.06         92.80         9.60 o
   7  -3   4        118.34        126.05         7.17 o
   8  -3   4         11.97          4.74         7.94 o
   9  -3   4         15.72          9.41         8.51 o
  -9  -2   4          3.89          0.51         7.85 o
  -8  -2   4         50.48         42.02         6.42 o
  -7  -2   4        290.41        292.32        22.17 o
  -6  -2   4        197.02        217.94         8.04 o
  -5  -2   4          6.22          6.71         4.69 o
  -4  -2   4         72.49         68.36         4.54 o
  -3  -2   4        221.64        224.52        15.05 o
  -2  -2   4        817.07        882.27        16.81 o
  -1  -2   4          1.38         -0.37         5.06 o
   0  -2   4        725.83        635.19        66.58 o
   1  -2   4       1006.80        868.31        65.30 o
   2  -2   4        175.85        197.54        25.16 o
   3  -2   4        340.39        353.29        17.08 o
   4  -2   4         11.09         13.65         4.82 o
   5  -2   4          3.99          5.63         5.47 o
   6  -2   4          8.34         10.83         5.01 o
   7  -2   4         17.11         23.74         6.09 o
   8  -2   4         10.80         15.23         6.78 o
   9  -2   4         64.59         62.81         7.64 o
 -10  -1   4         45.60         50.67         8.77 o
  -9  -1   4          5.32          0.97         8.00 o
  -8  -1   4        109.48        110.89        16.33 o
  -7  -1   4         31.94         32.08         7.12 o
  -6  -1   4         44.42         49.93         5.23 o
  -5  -1   4        234.27        244.20         6.85 o
  -4  -1   4          0.00          1.45         4.01 o
  -3  -1   4          8.07          8.22         3.68 o
  -2  -1   4          8.79          5.78         5.11 o
  -1  -1   4        257.25        276.56        15.34 o
   1  -1   4         10.76          9.81         6.12 o
   2  -1   4        211.95        204.45        26.50 o
   3  -1   4        919.52       1006.16        34.23 o
   4  -1   4        191.94        217.17        20.12 o
   5  -1   4         65.95         71.67         6.37 o
   6  -1   4         81.98         82.74         6.68 o
   7  -1   4        402.11        407.07         9.19 o
   8  -1   4         17.66         15.77         6.94 o
   9  -1   4         36.57         30.86         7.62 o
 -10   0   4         15.40         11.58         7.42 o
  -9   0   4         20.53         19.26         8.06 o
  -8   0   4         48.93         52.33         9.40 o
  -7   0   4        224.97        234.38        13.17 o
  -6   0   4         19.05         18.70         5.82 o
  -5   0   4         14.96         11.62         4.82 o
  -4   0   4         46.98         47.26         4.40 o
  -3   0   4        493.35        502.39        18.05 o
  -2   0   4          1.22          3.64         4.22 o
  -1   0   4          2.95          5.05         5.23 o
   0   0   4         10.95         13.74        10.57 o
   1   0   4       1581.22       1442.53       192.33 o
   2   0   4        146.68        168.53        11.63 o
   3   0   4          0.03         -0.32         3.65 o
   4   0   4          3.50          3.22         5.44 o
   5   0   4          1.06         -0.71         4.82 o
   6   0   4         17.17         14.92         5.95 o
   7   0   4         36.76         31.82         6.38 o
   8   0   4         24.71         22.02         7.11 o
   9   0   4         62.15         57.58         8.01 o
 -10   1   4          3.43          5.39         7.15 o
  -9   1   4         36.26         30.08         7.06 o
  -8   1   4          1.57         -1.89         5.94 o
  -7   1   4        243.63        255.88        14.75 o
  -6   1   4         62.01         76.38         6.38 o
  -5   1   4        201.60        224.89         8.49 o
  -4   1   4        649.83        668.53        11.12 o
  -3   1   4         63.44         62.12         5.37 o
  -2   1   4        104.29        100.52        10.72 o
  -1   1   4        234.23        204.63        34.00 o
   0   1   4        859.07        796.89        28.86 o
   1   1   4         10.17          7.30         3.81 o
   2   1   4        163.47        188.50        11.10 o
   3   1   4         53.53         54.49         6.18 o
   4   1   4          0.97          2.27         5.58 o
   5   1   4         20.96         19.67         7.21 o
   6   1   4          2.56          3.01         5.87 o
   7   1   4          7.99          9.52         6.57 o
   8   1   4         36.26         34.21         7.39 o
 -10   2   4         12.68         12.22         7.22 o
  -9   2   4         33.60         33.47         8.14 o
  -8   2   4          7.44          9.37         6.01 o
  -7   2   4        119.88        111.63        14.00 o
  -6   2   4        133.93        127.39        16.72 o
  -5   2   4        140.74        152.57         6.90 o
  -4   2   4        169.62        189.71        12.61 o
  -3   2   4         15.13         17.18         4.58 o
  -2   2   4         97.85         85.04         5.70 o
  -1   2   4          6.10          5.09         3.76 o
   0   2   4         45.46         41.98         5.85 o
   1   2   4        791.48        795.39        20.76 o
   2   2   4        488.99        517.11        44.21 o
   3   2   4          4.12          2.96         4.76 o
   4   2   4         69.09         57.62         6.27 o
   5   2   4        100.13         97.64         6.88 o
   6   2   4        562.23        593.90        11.86 o
   7   2   4         21.59         17.27         8.07 o
   8   2   4          1.59          0.27         8.31 o
  -9   3   4          0.23         -3.90         7.95 o
  -8   3   4          0.01         -2.40         6.56 o
  -7   3   4         30.42         30.95         6.08 o
  -6   3   4        126.78        150.52        12.24 o
  -5   3   4        158.94        172.54         8.74 o
  -4   3   4          9.85          7.41         6.87 o
  -3   3   4         92.06         94.96         8.94 o
  -2   3   4         37.79         44.74         5.88 o
  -1   3   4         66.25         68.43         4.96 o
   0   3   4          5.61          3.99         4.68 o
   1   3   4          0.10          1.18         5.39 o
   2   3   4         31.76         35.18         5.08 o
   3   3   4        148.55        150.73         6.20 o
   4   3   4        121.52        134.80         8.12 o
   5   3   4        183.21        185.89        10.61 o
   6   3   4        115.84        122.60         7.72 o
   7   3   4          9.91          2.04         8.11 o
  -9   4   4         14.52         12.66         7.05 o
  -8   4   4          2.69          6.40         6.59 o
  -7   4   4          2.38          1.12         7.31 o
  -6   4   4        182.84        184.40         6.71 o
  -5   4   4        205.87        219.50        16.50 o
  -4   4   4         12.68         13.71         5.02 o
  -3   4   4        195.24        218.30        18.16 o
  -2   4   4        279.45        267.97        40.53 o
  -1   4   4         52.46         52.35         5.83 o
   0   4   4         60.23         56.41         6.20 o
   1   4   4        326.42        336.44        28.21 o
   2   4   4         21.72         15.60         5.91 o
   3   4   4         93.76         96.71         5.88 o
   4   4   4         31.92         19.31         4.89 o
   5   4   4          5.03          4.74         6.61 o
   6   4   4          3.77          4.30         7.98 o
   7   4   4          0.04          2.62         7.27 o
  -9   5   4          1.59          0.54         9.75 o
  -8   5   4          2.90          4.09         6.94 o
  -7   5   4          4.72          5.69         6.73 o
  -6   5   4         36.30         30.49         5.63 o
  -5   5   4         37.12         39.23         5.57 o
  -4   5   4         11.11          9.82         5.75 o
  -3   5   4          1.17         -1.52         4.91 o
  -2   5   4         27.29         25.19         4.50 o
  -1   5   4          5.49          5.10         5.69 o
   0   5   4          0.07          1.57         5.68 o
   1   5   4         28.08         21.65         5.35 o
   2   5   4          0.00          0.46         5.95 o
   3   5   4        113.10        125.89         6.83 o
   4   5   4         22.10         21.56         6.23 o
   5   5   4          5.02          6.14         6.28 o
   6   5   4          1.12         -0.18         7.34 o
  -8   6   4         11.95          8.03         7.23 o
  -7   6   4         30.41         29.60         8.40 o
  -6   6   4          0.00         -0.13         7.93 o
  -5   6   4         94.28         85.49         6.17 o
  -4   6   4        118.90        141.11        22.95 o
  -3   6   4         10.41          4.45         7.18 o
  -2   6   4         11.31         11.88         4.58 o
  -1   6   4          1.59          2.65         4.58 o
   0   6   4          3.70          7.66         5.92 o
   1   6   4         19.35         14.73         6.31 o
   2   6   4         13.46         15.25         6.31 o
   3   6   4          1.79         -1.56         7.96 o
   4   6   4         19.73         19.94         5.92 o
   5   6   4          6.76          2.78         6.68 o
  -7   7   4          0.57          7.69         7.17 o
  -6   7   4         28.38         25.83         8.43 o
  -5   7   4          0.00         -1.57         7.85 o
  -4   7   4         43.87         49.81         8.29 o
  -3   7   4         54.12         50.72         5.23 o
  -2   7   4         20.83         15.48         4.46 o
  -1   7   4         42.80         39.33         6.51 o
   0   7   4        362.86        420.68        11.14 o
   1   7   4         99.04        119.21         9.65 o
   2   7   4          3.75          4.49         7.21 o
   3   7   4         21.96         21.08         7.49 o
  -5   8   4          0.06          2.95         8.17 o
  -4   8   4         74.61         66.00         6.83 o
  -3   8   4         21.63         13.99         6.25 o
  -2   8   4          1.51         -0.79         5.73 o
  -1   8   4         93.13         87.80         8.88 o
   0   8   4         58.23         50.65         7.71 o
   1   8   4          4.53          4.66         8.58 o
   2   8   4          1.51         -0.06        10.92 o
  -2 -11   5         67.61         74.47         8.68 o
  -1 -11   5          0.10         -7.59         8.36 o
   0 -11   5          7.42          6.04         8.24 o
   1 -11   5          7.61         10.29         7.13 o
   2 -11   5          0.31          0.29         6.20 o
   3 -11   5          3.52          1.95         5.86 o
   4 -11   5         40.46         52.16         8.52 o
   5 -11   5          2.82          1.95         6.05 o
  -4 -10   5          0.52          0.14         6.55 o
  -3 -10   5         18.61         13.37         7.15 o
  -2 -10   5         18.16         18.35         7.92 o
  -1 -10   5          5.92          4.65         6.80 o
   0 -10   5         61.10         68.54         8.30 o
   1 -10   5          0.95          3.76         5.81 o
   2 -10   5        175.49        203.10         9.29 o
   3 -10   5        121.69        124.41         6.20 o
   4 -10   5          7.01         19.75         6.84 o
   5 -10   5          2.35          0.21         8.17 o
   6 -10   5          2.69          4.47         7.31 o
  -5  -9   5          5.49          1.46         6.35 o
  -4  -9   5         13.37         13.83         5.79 o
  -3  -9   5         23.83         21.66         6.12 o
  -2  -9   5          5.20          2.80         6.07 o
  -1  -9   5        133.01        134.92         6.33 o
   0  -9   5         81.66         87.78         6.66 o
   1  -9   5         32.82         30.64         4.43 o
   2  -9   5         61.34         58.95         4.93 o
   3  -9   5        225.09        211.63         6.96 o
   4  -9   5          2.32          0.02         6.00 o
   5  -9   5         22.59         28.67         7.91 o
   6  -9   5         43.53         48.39        15.88 o
   7  -9   5         12.04         18.37         8.43 o
  -6  -8   5         24.77         18.99         6.48 o
  -5  -8   5          6.48          6.90         7.95 o
  -4  -8   5          0.51          0.19         4.28 o
  -3  -8   5         25.06         26.11         4.32 o
  -2  -8   5         96.32         82.91         6.41 o
  -1  -8   5        158.35        157.67         8.04 o
   0  -8   5          0.97         -0.23         5.70 o
   1  -8   5          5.38          5.36         4.40 o
   2  -8   5          0.02          2.61         4.97 o
   3  -8   5         32.82         26.71         5.28 o
   4  -8   5         81.17         82.77         6.72 o
   5  -8   5         38.79         40.97         6.38 o
   6  -8   5         70.66         79.11         8.96 o
   7  -8   5          0.48         -2.99         7.07 o
   8  -8   5          1.74          3.87         8.33 o
  -7  -7   5         81.24         79.90         7.68 o
  -6  -7   5          2.81         10.54         9.48 o
  -5  -7   5         22.23         24.14         6.04 o
  -4  -7   5          0.04          0.10         4.13 o
  -3  -7   5         16.19         17.36         4.58 o
  -2  -7   5         23.50         25.16         5.76 o
  -1  -7   5         50.53         53.98         7.13 o
   0  -7   5        323.59        317.81        13.68 o
   1  -7   5        147.94        138.42         4.95 o
   2  -7   5         34.57         35.42         4.17 o
   3  -7   5        132.34        125.19         5.96 o
   4  -7   5        265.68        249.04         7.13 o
   5  -7   5         12.22          6.19         6.02 o
   6  -7   5          4.99          2.77         5.36 o
   7  -7   5         86.66         92.83         8.58 o
   8  -7   5          8.98          7.95         8.40 o
  -8  -6   5         23.53         22.68         7.34 o
  -7  -6   5         64.64         60.91         7.33 o
  -6  -6   5         37.75         37.09         6.31 o
  -5  -6   5          0.18         -5.80         7.11 o
  -4  -6   5          2.07          3.24         5.70 o
  -3  -6   5         13.25         14.41         4.04 o
  -2  -6   5        191.39        186.25         8.16 o
  -1  -6   5         66.14         70.64         7.19 o
   0  -6   5        218.30        199.30         6.67 o
   1  -6   5          6.88          5.16         3.86 o
   2  -6   5          6.90          5.81         5.48 o
   3  -6   5          2.88          3.23         6.70 o
   4  -6   5         62.35         64.07         6.12 o
   5  -6   5        860.27        888.82        63.50 o
   6  -6   5        212.59        214.42         7.01 o
   7  -6   5        234.38        266.73        23.96 o
   8  -6   5          8.09          3.04         8.01 o
   9  -6   5         33.32         13.59        10.61 o
  -8  -5   5         22.62         22.24         7.09 o
  -7  -5   5          5.84          8.48         7.48 o
  -6  -5   5          4.63          7.14         5.82 o
  -5  -5   5        154.78        169.15         8.51 o
  -4  -5   5        153.84        156.92         8.07 o
  -3  -5   5          0.00          2.14         5.41 o
  -2  -5   5        557.29        540.33        20.88 o
  -1  -5   5        375.41        371.96        14.89 o
   0  -5   5         48.43         38.93         5.68 o
   1  -5   5       1145.13       1064.28        61.99 o
   2  -5   5         58.60         57.51         5.98 o
   3  -5   5          5.99          8.53         5.48 o
   4  -5   5         28.62         27.32         7.02 o
   5  -5   5        940.54       1029.33       125.71 o
   6  -5   5         69.34         72.36         5.81 o
   7  -5   5        229.24        221.64         7.70 o
   8  -5   5         26.20         24.52         7.04 o
   9  -5   5         11.46         10.21         8.38 o
  -9  -4   5         10.32          3.83         8.35 o
  -8  -4   5          0.09          2.82         7.84 o
  -7  -4   5          0.90          3.94         5.11 o
  -6  -4   5         16.27         15.36         5.84 o
  -5  -4   5         23.73         23.03         5.85 o
  -4  -4   5        572.92        660.69        63.74 o
  -3  -4   5        660.44        686.78        45.41 o
  -2  -4   5          0.06          0.13         4.25 o
  -1  -4   5         44.91         43.56         3.61 o
   0  -4   5         36.30         29.90         5.62 o
   1  -4   5         46.55         50.14         4.03 o
   2  -4   5         45.54         33.72         5.29 o
   3  -4   5        150.75        137.05         6.40 o
   4  -4   5        188.67        196.51        30.27 o
   5  -4   5        117.05        123.73        15.23 o
   6  -4   5         58.66         63.57         6.32 o
   7  -4   5          9.82          5.63         6.18 o
   8  -4   5         12.68         12.91         8.20 o
   9  -4   5          3.93          2.64         7.31 o
  -9  -3   5         27.51         22.53         8.36 o
  -8  -3   5          5.29          6.53         9.41 o
  -7  -3   5        564.55        574.21        50.19 o
  -6  -3   5        231.05        257.00        14.58 o
  -5  -3   5         15.24          9.71         5.70 o
  -4  -3   5        180.80        202.13        17.12 o
  -3  -3   5        156.58        163.80        12.17 o
  -2  -3   5          0.16         -0.72         3.63 o
  -1  -3   5         18.84         18.04         4.48 o
   0  -3   5         74.25         69.22         5.60 o
   1  -3   5          0.02          1.04         3.50 o
   2  -3   5        170.95        157.98        14.26 o
   3  -3   5        277.76        265.79         8.23 o
   4  -3   5          1.80         -1.56         5.51 o
   5  -3   5        142.22        143.07        15.14 o
   6  -3   5        101.83        105.86         8.40 o
   7  -3   5        113.19        119.47         7.23 o
   8  -3   5          7.29         11.81         7.97 o
   9  -3   5          0.02          2.57        10.25 o
  -9  -2   5          6.65         14.59         8.16 o
  -8  -2   5         97.60         92.76        11.70 o
  -7  -2   5          7.78          6.80         5.13 o
  -6  -2   5          3.93          2.85         5.75 o
  -5  -2   5        234.05        263.78         8.82 o
  -4  -2   5        431.62        433.94        31.74 o
  -3  -2   5         49.56         62.45         5.20 o
  -2  -2   5          0.77          1.25         4.23 o
  -1  -2   5        257.89        262.40        36.74 o
   0  -2   5          0.04          0.39         6.12 o
   1  -2   5        105.97        112.04         9.29 o
   2  -2   5        695.66        690.95       105.57 o
   3  -2   5        132.47        162.50        16.78 o
   4  -2   5         53.88         50.80         6.10 o
   5  -2   5         99.34        106.82         6.62 o
   6  -2   5         33.19         34.51         6.30 o
   7  -2   5         58.46         59.93         8.82 o
   8  -2   5         13.44         10.87         7.95 o
   9  -2   5         55.15         49.33         9.16 o
  -9  -1   5         20.74         22.91         8.22 o
  -8  -1   5          2.28          4.30         6.15 o
  -7  -1   5          1.38          3.27         5.85 o
  -6  -1   5          2.13         -2.52         5.02 o
  -5  -1   5         49.93         51.23         5.25 o
  -4  -1   5        150.69        164.02        12.42 o
  -3  -1   5        125.51        123.41         5.86 o
  -2  -1   5          8.52          8.17         5.38 o
  -1  -1   5       3226.76       3320.31        65.03 o
   2  -1   5        201.33        218.53        10.00 o
   3  -1   5        677.36        811.80        20.89 o
   4  -1   5        760.89        847.05        55.54 o
   5  -1   5         63.55         64.60         6.48 o
   6  -1   5          1.48          3.82         7.11 o
   7  -1   5         20.81         23.11         5.48 o
   8  -1   5          2.12          1.39         7.08 o
  -9   0   5         88.86         92.83         8.67 o
  -8   0   5         23.44         21.56         6.31 o
  -7   0   5         63.62         68.04         6.52 o
  -6   0   5         42.01         36.60         6.08 o
  -5   0   5        138.80        155.72         6.44 o
  -4   0   5        460.02        538.32        28.90 o
  -3   0   5         39.68         43.64         5.17 o
  -2   0   5         20.66         15.82         5.50 o
  -1   0   5        711.60        638.44       114.75 o
   1   0   5        899.24        823.52       124.54 o
   2   0   5          6.90          3.39         5.24 o
   3   0   5          2.79          2.02         6.71 o
   4   0   5        164.85        181.41        17.40 o
   5   0   5         83.96         79.70         6.70 o
   6   0   5          2.57          3.69         5.93 o
   7   0   5          0.93         -3.26         7.71 o
   8   0   5         33.56         20.77         8.55 o
  -9   1   5          3.21         -0.05         8.10 o
  -8   1   5         62.64         61.18         7.06 o
  -7   1   5         19.91         15.77         5.29 o
  -6   1   5          1.60          4.09         5.67 o
  -5   1   5        181.19        203.06         8.65 o
  -4   1   5         96.04        108.05         6.75 o
  -3   1   5        382.37        422.96        32.61 o
  -2   1   5        597.30        603.48        68.35 o
  -1   1   5        583.60        554.35        45.39 o
   0   1   5          9.42         10.07         5.44 o
   1   1   5         24.63         23.41         6.00 o
   2   1   5          7.30          6.12         5.54 o
   3   1   5        194.22        244.63        14.87 o
   4   1   5          3.89          3.70         5.62 o
   5   1   5         40.84         47.23         6.38 o
   6   1   5         66.96         57.99         5.92 o
   7   1   5          4.40          1.66         6.92 o
   8   1   5         13.27         13.14        10.40 o
  -9   2   5         25.38         29.29         8.09 o
  -8   2   5        139.62        129.86        10.16 o
  -7   2   5          3.46          3.99         5.93 o
  -6   2   5         98.32        109.03         6.79 o
  -5   2   5          1.00          1.27         5.62 o
  -4   2   5          1.06          2.46         5.56 o
  -3   2   5          1.32          1.14         5.48 o
  -2   2   5          6.58          5.90         5.46 o
  -1   2   5         29.35         25.97         4.65 o
   0   2   5         69.01         66.03         7.54 o
   1   2   5        135.45        144.27        28.10 o
   2   2   5          1.31          1.50         3.96 o
   3   2   5         61.86         57.37         6.16 o
   4   2   5         10.07         13.78         5.83 o
   5   2   5         23.62         26.29         6.18 o
   6   2   5         57.39         57.53         9.87 o
   7   2   5          6.32          3.25         7.00 o
  -9   3   5          0.01         -1.12         8.15 o
  -8   3   5         76.05         78.53        12.12 o
  -7   3   5         79.93         68.36         8.02 o
  -6   3   5          0.42          1.04         5.03 o
  -5   3   5          7.32          5.49         5.80 o
  -4   3   5        139.89        153.54        15.18 o
  -3   3   5          0.01         -2.97         5.63 o
  -2   3   5          2.98          4.36         4.84 o
  -1   3   5         66.94         74.67         5.65 o
   0   3   5         72.81         71.73         6.54 o
   1   3   5          2.30          2.46         5.60 o
   2   3   5          8.64          9.55         5.68 o
   3   3   5         80.06         76.77         6.80 o
   4   3   5          1.26          3.15         4.54 o
   5   3   5          0.00         -0.79         6.55 o
   6   3   5         25.51         27.10         7.06 o
   7   3   5          8.72          7.24         7.32 o
  -9   4   5          0.21         -7.19         7.19 o
  -8   4   5          0.56          3.62         9.70 o
  -7   4   5          0.58          0.71         6.66 o
  -6   4   5         37.72         33.46         7.24 o
  -5   4   5         23.09         23.99         6.01 o
  -4   4   5          0.83          1.83         5.03 o
  -3   4   5          2.25          1.84         5.68 o
  -2   4   5         51.97         53.72         5.40 o
  -1   4   5          4.22          4.45         4.46 o
   0   4   5        105.61        100.02         6.23 o
   1   4   5          2.33          3.10         5.81 o
   2   4   5          1.36          2.85         5.91 o
   3   4   5          0.05         -0.76         4.70 o
   4   4   5          3.01         -2.14         6.76 o
   5   4   5          8.40         10.40         6.25 o
   6   4   5          2.59          6.46         6.42 o
  -8   5   5          8.47         12.15         8.05 o
  -7   5   5         14.24          8.74         8.07 o
  -6   5   5        420.35        485.26        26.41 o
  -5   5   5        118.71        105.01        14.33 o
  -4   5   5          2.92          2.79         7.29 o
  -3   5   5          8.29          6.23         5.87 o
  -2   5   5        130.27        132.56         5.75 o
  -1   5   5          0.79          2.33         5.00 o
   0   5   5          9.04          7.92         6.02 o
   1   5   5         57.94         66.68         6.87 o
   2   5   5         16.69         15.27         7.63 o
   3   5   5         14.16         19.49         7.76 o
   4   5   5          6.22          4.59         5.77 o
   5   5   5          4.36          5.62         6.48 o
  -7   6   5         19.08         16.70        10.37 o
  -6   6   5         52.20         41.89         9.35 o
  -5   6   5          0.31         -0.95         6.90 o
  -4   6   5          1.98         -1.25         7.71 o
  -3   6   5         13.31          8.17         4.44 o
  -2   6   5         16.46         15.70         4.93 o
  -1   6   5         21.58         21.73         5.55 o
   0   6   5         24.25         27.17         6.61 o
   1   6   5          0.11         -1.82         6.93 o
   2   6   5          4.51          3.88         7.02 o
   3   6   5         14.67         19.67         8.33 o
   4   6   5         19.74         17.15         8.69 o
  -6   7   5          0.12         -3.16         7.39 o
  -5   7   5         21.44         16.15         8.53 o
  -4   7   5          0.49         -0.45         7.03 o
  -3   7   5         25.69         21.33         6.45 o
  -2   7   5          0.06         -2.60         6.35 o
  -1   7   5        116.89        143.04         9.44 o
   0   7   5          0.58         -2.68        10.23 o
   1   7   5          6.82          8.33         7.37 o
   2   7   5          3.18          1.31         7.58 o
  -4   8   5          2.80          6.22        10.51 o
  -3   8   5         19.69         15.95         7.51 o
  -2   8   5          3.54          1.63        10.49 o
  -1   8   5         15.11         19.66         8.79 o
  -2 -11   6          0.11          2.60         7.20 o
  -1 -11   6          0.00          4.15         8.04 o
   0 -11   6         21.98         19.34        12.12 o
   1 -11   6         10.46         10.88         7.03 o
   2 -11   6          1.56          5.85         8.03 o
   3 -11   6          0.29          0.77         5.77 o
   4 -11   6          6.48          8.43         7.23 o
  -4 -10   6          3.78          1.78         6.04 o
  -3 -10   6          0.07          0.25         8.09 o
  -2 -10   6          0.01         -2.84         6.86 o
  -1 -10   6          6.44          8.18         7.88 o
   0 -10   6         22.51         36.10         6.89 o
   1 -10   6         58.86         58.03         7.17 o
   2 -10   6          4.24          3.66         6.65 o
   3 -10   6          0.01         -0.86         5.52 o
   4 -10   6         17.23         23.48         6.98 o
   5 -10   6         14.48         18.93         8.29 o
   6 -10   6          1.36          9.67         7.26 o
  -5  -9   6          1.17          3.75         8.32 o
  -4  -9   6          0.31          5.25         6.26 o
  -3  -9   6         39.85         42.30         7.87 o
  -2  -9   6         31.43         28.09         5.44 o
  -1  -9   6         37.69         30.14         5.50 o
   0  -9   6         53.72         59.94         7.66 o
   1  -9   6         24.60         26.33         6.10 o
   2  -9   6          7.34          9.96         5.94 o
   3  -9   6        212.18        227.68         6.68 o
   4  -9   6         14.29          6.73         5.97 o
   5  -9   6          2.80          2.28         6.86 o
   6  -9   6          2.10         -0.33         8.19 o
   7  -9   6         12.81         13.88         7.50 o
  -6  -8   6          7.19          8.26         5.81 o
  -5  -8   6          1.79         -0.44         5.61 o
  -4  -8   6          0.97          2.29         5.85 o
  -3  -8   6         28.34         31.01         5.32 o
  -2  -8   6         97.62        105.88         6.65 o
  -1  -8   6        506.26        521.66        33.27 o
   0  -8   6        719.43        734.65        42.83 o
   1  -8   6          0.26          0.98         4.01 o
   2  -8   6         11.57          9.10         5.03 o
   3  -8   6         15.81         14.56         4.59 o
   4  -8   6          0.03          1.53         5.11 o
   5  -8   6         13.69         11.00         5.47 o
   6  -8   6          6.80          3.18         7.04 o
   7  -8   6          2.04          2.80         7.15 o
  -7  -7   6         17.80         22.32         7.15 o
  -6  -7   6         58.44         64.43         8.29 o
  -5  -7   6         19.03         12.87         4.40 o
  -4  -7   6        431.65        437.41        19.51 o
  -3  -7   6        210.80        204.55         6.91 o
  -2  -7   6         51.13         46.51         4.39 o
  -1  -7   6         53.17         53.07         7.21 o
   0  -7   6          0.35          1.85         4.79 o
   1  -7   6        254.90        247.17         6.35 o
   2  -7   6         32.71         29.21         4.19 o
   3  -7   6         32.45         34.98         7.12 o
   4  -7   6          2.05          2.20         5.94 o
   5  -7   6          3.99         -0.33         6.01 o
   6  -7   6         63.69         58.86         7.26 o
   7  -7   6          1.32          4.27         8.12 o
   8  -7   6         26.56         17.97         7.59 o
  -8  -6   6         67.36         59.34        15.62 o
  -7  -6   6         14.22         12.23         8.03 o
  -6  -6   6          1.08         -3.09         7.61 o
  -5  -6   6         22.81         16.98         5.41 o
  -4  -6   6         14.29         18.62         5.81 o
  -3  -6   6         84.05         79.96         5.07 o
  -2  -6   6         91.66         90.40         6.44 o
  -1  -6   6         27.57         34.09         5.79 o
   0  -6   6        212.42        211.11        10.09 o
   1  -6   6          0.30          1.21         4.76 o
   2  -6   6        159.54        163.09         5.33 o
   3  -6   6        185.76        189.50         7.49 o
   4  -6   6         89.63         90.28        16.15 o
   5  -6   6          0.09         -3.63         7.30 o
   6  -6   6          0.22          0.71         5.30 o
   7  -6   6         24.21         17.39         9.89 o
   8  -6   6         37.97         35.76        10.07 o
  -8  -5   6          8.90         12.82         9.12 o
  -7  -5   6         17.40         16.11         6.96 o
  -6  -5   6          0.82          0.83         5.94 o
  -5  -5   6        277.11        298.24        18.00 o
  -4  -5   6         58.24         54.99         5.47 o
  -3  -5   6         46.12         50.53         7.21 o
  -2  -5   6         26.72         24.14         5.01 o
  -1  -5   6        232.46        240.58        32.65 o
   0  -5   6          2.42          3.17         4.67 o
   1  -5   6        175.22        171.15         7.51 o
   2  -5   6         24.86         18.91         5.62 o
   3  -5   6          2.45          2.01         6.76 o
   4  -5   6          7.63          5.98         5.04 o
   5  -5   6         92.46         94.20         8.04 o
   6  -5   6         14.43         11.72         6.25 o
   7  -5   6          5.33          5.51         7.98 o
   8  -5   6          8.46          7.22         7.20 o
  -8  -4   6          4.16          6.17         7.03 o
  -7  -4   6          7.20          7.64         6.16 o
  -6  -4   6         20.39         15.14         5.32 o
  -5  -4   6          4.80          5.32         4.93 o
  -4  -4   6        400.05        453.83        26.52 o
  -3  -4   6         98.09        104.33         7.51 o
  -2  -4   6         49.53         45.72         4.37 o
  -1  -4   6        109.54        115.18        13.03 o
   0  -4   6        122.06        129.25        13.79 o
   1  -4   6        357.51        342.88        10.07 o
   2  -4   6         17.56         17.95         5.65 o
   3  -4   6        287.04        256.51        19.95 o
   4  -4   6         57.02         58.81         7.18 o
   5  -4   6          1.59          2.03         7.08 o
   6  -4   6        137.53        158.98        12.83 o
   7  -4   6         18.21         23.04         9.66 o
   8  -4   6          1.24          1.59         6.95 o
  -9  -3   6          8.34          7.54         8.47 o
  -8  -3   6          3.12          7.33         6.90 o
  -7  -3   6         80.63         77.70         5.99 o
  -6  -3   6        517.09        566.54        20.03 o
  -5  -3   6         84.35         87.52         6.49 o
  -4  -3   6         18.11         18.10         4.98 o
  -3  -3   6         15.08         18.87         6.81 o
  -2  -3   6         44.38         45.02         5.39 o
  -1  -3   6        811.97        829.85        53.37 o
   0  -3   6          0.21          0.33         5.19 o
   1  -3   6         48.06         51.58         5.67 o
   2  -3   6          6.64          2.08         5.48 o
   3  -3   6         20.19         18.99         5.76 o
   4  -3   6          1.56          3.08         6.80 o
   5  -3   6          3.53          4.21         4.87 o
   6  -3   6         21.19         19.76         5.31 o
   7  -3   6         48.56         49.27         8.16 o
   8  -3   6         10.48          3.45         8.36 o
  -9  -2   6         22.02         21.02         8.51 o
  -8  -2   6          7.12          8.10        10.69 o
  -7  -2   6        363.22        377.82         9.04 o
  -6  -2   6          4.37          6.37         5.87 o
  -5  -2   6         66.69         65.31         6.37 o
  -4  -2   6        123.53        138.28         8.03 o
  -3  -2   6        337.97        391.35        18.18 o
  -2  -2   6          0.00         -0.25         4.21 o
  -1  -2   6         25.17         17.37         5.11 o
   2  -2   6          0.00          1.42         7.19 o
   3  -2   6         65.88         76.63         7.84 o
   4  -2   6         60.10         61.67         7.72 o
   5  -2   6          0.83         -0.17         5.72 o
   6  -2   6          2.06          1.36         5.99 o
   7  -2   6          3.00         -1.53         7.80 o
   8  -2   6         39.46         31.06         8.39 o
  -9  -1   6          4.21         14.15        10.18 o
  -8  -1   6         17.91         15.77         7.15 o
  -7  -1   6         21.92         18.61         6.25 o
  -6  -1   6         65.46         69.66         7.61 o
  -5  -1   6         63.19         66.55         7.57 o
  -4  -1   6         20.88         19.32         5.78 o
  -3  -1   6         28.28         35.52         5.30 o
  -2  -1   6        445.74        476.59        29.07 o
   2  -1   6          8.44         13.91         7.70 o
   3  -1   6        245.73        255.42        10.50 o
   4  -1   6         19.37         17.92         7.17 o
   5  -1   6          4.59          6.57         5.78 o
   6  -1   6         27.23         25.30         5.49 o
   7  -1   6         12.73         13.33         6.79 o
   8  -1   6          4.05          4.43         8.21 o
  -9   0   6         22.20         14.92         8.47 o
  -8   0   6          2.65          5.83         7.93 o
  -7   0   6         20.39         11.64         6.16 o
  -6   0   6          4.87          5.11         5.15 o
  -5   0   6         16.98         19.73         5.21 o
  -4   0   6        170.20        181.28        10.47 o
  -3   0   6          6.02          3.09         5.54 o
  -2   0   6        182.48        214.87        35.16 o
  -1   0   6         65.47         53.89         8.96 o
   1   0   6         84.46         68.57        22.11 o
   2   0   6          4.96          4.53         5.95 o
   3   0   6          7.73          8.42         6.92 o
   4   0   6         14.25         11.93         7.01 o
   5   0   6         13.24         12.60         5.94 o
   6   0   6         38.11         41.04         6.98 o
   7   0   6          0.23         -1.68         9.78 o
  -9   1   6          0.37         -5.51         8.43 o
  -8   1   6         15.13         13.85         8.01 o
  -7   1   6         32.41         27.93         6.48 o
  -6   1   6         25.52         27.18         5.45 o
  -5   1   6        105.13         99.92         6.87 o
  -4   1   6          0.85          1.38         4.88 o
  -3   1   6         33.71         38.06         7.37 o
  -2   1   6         24.60         28.46         6.12 o
  -1   1   6        193.18        188.98        16.21 o
   0   1   6          0.37          0.87         7.31 o
   1   1   6         10.76         12.05         7.01 o
   2   1   6         54.66         48.31         7.07 o
   3   1   6         79.05         73.43         5.87 o
   4   1   6          0.24          1.51         5.69 o
   5   1   6          8.63          5.52         5.22 o
   6   1   6         23.09         22.19         7.93 o
   7   1   6          0.01          0.79         7.05 o
  -9   2   6          1.07          4.16         8.32 o
  -8   2   6          3.55          8.04         6.77 o
  -7   2   6         11.68          7.33         6.21 o
  -6   2   6          0.00         -0.31         5.92 o
  -5   2   6          7.02          5.70         7.17 o
  -4   2   6         48.65         45.14         5.66 o
  -3   2   6          0.12          1.74         4.83 o
  -2   2   6         60.33         59.46         6.98 o
  -1   2   6          4.16          4.97         5.73 o
   0   2   6         36.52         41.73         7.51 o
   1   2   6         12.17          9.60         6.99 o
   2   2   6        210.96        238.80        20.30 o
   3   2   6         21.31         16.08         5.24 o
   4   2   6         11.71         10.04         4.69 o
   5   2   6        162.99        189.40        12.64 o
   6   2   6        110.44        103.49         9.08 o
  -8   3   6          0.90         -2.40         6.99 o
  -7   3   6          0.08         -5.12         7.90 o
  -6   3   6          5.69          7.63         7.48 o
  -5   3   6         65.95         64.99         8.98 o
  -4   3   6          9.63         10.60         5.21 o
  -3   3   6         39.87         38.76         6.33 o
  -2   3   6         39.34         44.66         6.27 o
  -1   3   6         10.10          9.87         7.16 o
   0   3   6         87.19         81.37         6.34 o
   1   3   6         17.15         14.29         5.97 o
   2   3   6        312.07        304.96        65.74 o
   3   3   6         49.82         44.13         5.67 o
   4   3   6          1.70          3.49         5.98 o
   5   3   6          9.96          7.75         5.63 o
   6   3   6        127.47        116.55        11.94 o
  -8   4   6          8.92          1.66         8.33 o
  -7   4   6         61.78         47.21        10.37 o
  -6   4   6         84.91         93.61        14.86 o
  -5   4   6          2.44          5.47         6.05 o
  -4   4   6         34.98         32.18         7.81 o
  -3   4   6        314.03        308.13        57.36 o
  -2   4   6         43.83         41.50         5.21 o
  -1   4   6          5.48          3.14         6.13 o
   0   4   6         15.00         14.11         6.23 o
   1   4   6          4.52          2.13         6.09 o
   2   4   6          1.60          3.40         6.20 o
   3   4   6          2.75          3.14         7.90 o
   4   4   6          1.42         -1.60         6.95 o
   5   4   6          3.20         -0.82         6.42 o
  -7   5   6         56.15         40.06         7.80 o
  -6   5   6         99.25         90.85        10.96 o
  -5   5   6          5.29          0.33         6.94 o
  -4   5   6         29.77         30.09         8.24 o
  -3   5   6          1.67          1.76         6.24 o
  -2   5   6          6.30          7.85         5.41 o
  -1   5   6          2.63          0.82         7.64 o
   0   5   6         59.50         51.28         7.82 o
   1   5   6         67.73         71.04         8.71 o
   2   5   6         10.45          7.01         8.15 o
   3   5   6         19.85         17.15        10.15 o
   4   5   6          3.66          5.30         7.27 o
  -6   6   6          0.35         -0.35         8.62 o
  -5   6   6          1.13          4.21         8.36 o
  -4   6   6          3.13          6.58         7.13 o
  -3   6   6          3.17          6.32         6.33 o
  -2   6   6          7.41         11.11         8.25 o
  -1   6   6          0.01          1.95         8.11 o
   0   6   6          0.05         -1.68         8.26 o
   1   6   6          0.03         -2.26        10.18 o
   2   6   6          5.42          5.69         8.48 o
  -4   7   6          0.76          1.46         6.69 o
  -3   7   6         19.39         23.80         8.77 o
  -2   7   6          5.82          5.32         8.63 o
  -1   7   6        120.35        132.69         9.85 o
   0   7   6         61.28         51.60         8.24 o
  -2 -11   7         21.53          9.20        11.05 o
  -1 -11   7          0.06        -10.12        10.12 o
   0 -11   7         37.93         48.43        10.89 o
   1 -11   7          5.89          9.58         8.00 o
   2 -11   7          6.05          8.57         7.06 o
   3 -11   7         15.59         10.83         6.03 o
   4 -11   7         28.63         28.80         6.26 o
  -4 -10   7         38.67         22.44        11.48 o
  -3 -10   7         42.06         47.97        10.86 o
  -2 -10   7          4.16          5.32         7.86 o
  -1 -10   7          1.14          1.82         7.90 o
   0 -10   7         43.91         52.78         7.07 o
   1 -10   7          0.02         -0.41         6.75 o
   2 -10   7         11.29         23.82         7.86 o
   3 -10   7          2.18          5.20         5.59 o
   4 -10   7          0.67          1.39         7.09 o
   5 -10   7          7.06          3.47         7.37 o
  -5  -9   7         90.59         72.14        11.82 o
  -4  -9   7          7.07          1.20         6.47 o
  -3  -9   7         17.81         13.13         7.85 o
  -2  -9   7         16.22         21.27         9.43 o
  -1  -9   7        115.96        105.85         7.06 o
   0  -9   7        150.06        163.35         7.40 o
   1  -9   7          5.87          4.92         5.30 o
   2  -9   7         66.05         70.00         4.88 o
   3  -9   7        254.41        249.12         7.25 o
   4  -9   7         39.86         43.44         8.27 o
   5  -9   7         20.07         16.10         7.18 o
   6  -9   7         10.08          5.21         7.41 o
  -6  -8   7          0.41          3.53         6.42 o
  -5  -8   7          7.52          7.68         6.41 o
  -4  -8   7          0.05         -2.07         6.16 o
  -3  -8   7          0.94          3.20         4.30 o
  -2  -8   7         85.90         83.74        11.11 o
  -1  -8   7        401.89        411.21        32.35 o
   0  -8   7        308.23        318.43        14.70 o
   1  -8   7          2.91          0.63         5.75 o
   2  -8   7          3.97          5.12         5.13 o
   3  -8   7         31.26         27.83         6.17 o
   4  -8   7         25.92         21.93         5.61 o
   5  -8   7          7.31          4.42         6.92 o
   6  -8   7          7.70          5.81        10.05 o
   7  -8   7         18.24         24.74         8.88 o
  -7  -7   7         62.11         57.70        15.27 o
  -6  -7   7         31.29         33.51         7.25 o
  -5  -7   7         27.10         21.95         6.26 o
  -4  -7   7         52.00         47.56         5.16 o
  -3  -7   7         12.87         12.79         4.72 o
  -2  -7   7         63.10         71.74        11.29 o
  -1  -7   7         41.78         43.34         7.45 o
   0  -7   7         11.18          9.62         4.98 o
   1  -7   7          5.99          8.23         4.99 o
   2  -7   7         37.06         38.77         4.82 o
   3  -7   7          0.01         -1.22         5.72 o
   4  -7   7         13.88          6.48         6.04 o
   5  -7   7          4.65          0.73         6.27 o
   6  -7   7         97.44        110.36        11.74 o
   7  -7   7          7.01          9.03         8.20 o
  -7  -6   7          0.29          3.39         6.95 o
  -6  -6   7         25.96         28.35         8.06 o
  -5  -6   7         76.03         83.74         8.04 o
  -4  -6   7        199.73        221.56        14.24 o
  -3  -6   7         98.79        120.69        10.03 o
  -2  -6   7        183.89        173.05        10.68 o
  -1  -6   7         56.53         49.76        10.02 o
   0  -6   7         27.19         31.85         7.17 o
   1  -6   7         18.98         21.31         7.04 o
   2  -6   7        110.88        106.71         5.85 o
   3  -6   7         54.26         40.37         6.25 o
   4  -6   7          8.18          3.82         5.97 o
   5  -6   7         35.08         29.21         6.28 o
   6  -6   7        210.21        242.09        11.42 o
   7  -6   7        101.27        100.31         8.20 o
  -8  -5   7          4.69         10.61         7.21 o
  -7  -5   7         36.48         36.70         7.25 o
  -6  -5   7         15.10         13.17         6.21 o
  -5  -5   7          3.56          2.94         5.94 o
  -4  -5   7         28.02         31.04         7.29 o
  -3  -5   7         30.00         26.59         4.24 o
  -2  -5   7         48.17         47.58         4.44 o
  -1  -5   7          0.21         -1.04         5.57 o
   0  -5   7         51.19         50.83         7.43 o
   1  -5   7         14.41         13.76         6.94 o
   2  -5   7        403.26        434.71        19.88 o
   3  -5   7         40.79         41.09         7.55 o
   4  -5   7         25.19         25.03         6.17 o
   5  -5   7        269.91        285.67        14.80 o
   6  -5   7         97.34         97.98         8.51 o
   7  -5   7         75.66         71.64         7.60 o
   8  -5   7          3.52          3.02         8.59 o
  -8  -4   7         44.49         41.26         7.59 o
  -7  -4   7         34.43         42.57         8.20 o
  -6  -4   7         78.28         81.82         8.34 o
  -5  -4   7          4.62          4.09         5.12 o
  -4  -4   7        429.47        524.35        38.69 o
  -3  -4   7         32.05         30.05         5.28 o
  -2  -4   7        349.71        373.42        39.11 o
  -1  -4   7         10.98         15.30         7.10 o
   0  -4   7        167.24        148.83        12.07 o
   1  -4   7         15.25         12.02         6.92 o
   2  -4   7          0.83          1.19         5.60 o
   3  -4   7         15.37         12.24         5.84 o
   4  -4   7         15.42          6.92         5.16 o
   5  -4   7         22.89         15.34         6.11 o
   6  -4   7         17.97         13.24         5.40 o
   7  -4   7          0.16         -2.04         7.89 o
   8  -4   7         20.15         15.67         7.50 o
  -8  -3   7         47.06         44.40        10.31 o
  -7  -3   7        230.84        256.53        10.07 o
  -6  -3   7        296.81        310.50         8.87 o
  -5  -3   7         74.75         80.36         7.75 o
  -4  -3   7        150.02        166.18         8.07 o
  -3  -3   7          8.95          5.89         5.56 o
  -2  -3   7          1.11          0.57         4.23 o
  -1  -3   7         81.85         88.38        13.02 o
   0  -3   7         54.17         50.04        10.01 o
   1  -3   7          4.03          3.76         9.26 o
   2  -3   7          1.69          0.98         6.64 o
   3  -3   7        116.97        134.67        19.83 o
   4  -3   7        207.07        202.37        23.90 o
   5  -3   7          0.10         -0.37         7.15 o
   6  -3   7          2.50          3.00         7.78 o
   7  -3   7         11.25         14.34         6.94 o
   8  -3   7         12.79          8.22         7.47 o
  -9  -2   7          6.53         11.22         8.78 o
  -8  -2   7         47.10         34.64         8.61 o
  -7  -2   7          6.46          4.25         6.04 o
  -6  -2   7         82.73         80.46         6.81 o
  -5  -2   7          7.85          7.62         7.06 o
  -4  -2   7        200.15        228.16         9.22 o
  -3  -2   7          0.55         -0.13         5.52 o
  -2  -2   7        159.30        168.95         9.85 o
   2  -2   7         56.02         49.42        11.90 o
   3  -2   7        158.63        151.00        14.31 o
   4  -2   7         21.48         17.94         6.09 o
   5  -2   7          7.06          3.40         6.04 o
   6  -2   7         45.86         36.47         7.28 o
   7  -2   7          1.98          1.38         7.99 o
  -9  -1   7          0.03          1.77         7.43 o
  -8  -1   7          0.06         -2.23         8.19 o
  -7  -1   7         21.37         20.35         5.54 o
  -6  -1   7         80.60         86.31         7.00 o
  -5  -1   7         68.27         61.81         6.48 o
  -4  -1   7         64.77         66.18         5.89 o
  -3  -1   7          9.42          9.71         7.01 o
  -2  -1   7        281.15        253.59        20.59 o
   3  -1   7         89.44         84.74         8.63 o
   4  -1   7          4.84          5.23         5.84 o
   5  -1   7         38.40         36.59         6.48 o
   6  -1   7          4.85          4.52         7.86 o
   7  -1   7          0.62          0.52         9.91 o
  -9   0   7          0.89         -3.55         8.66 o
  -8   0   7         15.90         10.47         8.28 o
  -7   0   7          3.71          0.93         9.58 o
  -6   0   7         13.62          9.87         6.09 o
  -5   0   7          1.26          1.17         5.08 o
  -4   0   7        139.29        156.40        16.47 o
  -3   0   7         13.06         12.20         5.79 o
  -2   0   7         13.12         15.16         7.26 o
   2   0   7          2.72          1.27         8.83 o
   3   0   7          0.72         -0.62         5.09 o
   4   0   7         37.16         28.92         6.39 o
   5   0   7         21.01         15.85         8.10 o
   6   0   7         13.25          8.88         9.86 o
   7   0   7         12.95         10.84        10.38 o
  -8   1   7         10.35         12.14        10.03 o
  -7   1   7          1.01         -0.22         6.74 o
  -6   1   7          3.95          1.84         5.19 o
  -5   1   7         14.06          9.92         6.03 o
  -4   1   7        360.56        375.68        49.68 o
  -3   1   7        105.51        100.51        18.89 o
  -2   1   7          0.08          0.97         7.01 o
  -1   1   7         80.35         95.68        10.70 o
   0   1   7          0.13          0.77         9.69 o
   1   1   7          1.91          0.98         8.48 o
   2   1   7         40.26         47.15         8.04 o
   3   1   7         26.32         26.40         6.23 o
   4   1   7         10.14          6.86         4.69 o
   5   1   7         85.42         81.16         7.76 o
   6   1   7         60.53         52.03         8.89 o
  -8   2   7         13.54         12.29         7.15 o
  -7   2   7          0.72          0.45         9.60 o
  -6   2   7         22.82         22.00         6.24 o
  -5   2   7         11.11         10.63         5.29 o
  -4   2   7          0.00          2.93         7.19 o
  -3   2   7        126.92        120.70        29.61 o
  -2   2   7          1.66          1.00         6.02 o
  -1   2   7          0.72         -0.98         7.23 o
   0   2   7         88.09         80.85        10.36 o
   1   2   7          0.67          0.03         7.13 o
   2   2   7         81.01         89.25         8.30 o
   3   2   7         10.15          6.93         6.14 o
   4   2   7         27.86         19.40         8.07 o
   5   2   7         21.66         17.37         7.24 o
   6   2   7         54.66         18.57        11.08 o
  -8   3   7         28.61         21.72         7.52 o
  -7   3   7          0.09         -2.29         7.04 o
  -6   3   7          0.29         -2.84         6.91 o
  -5   3   7         24.21         21.35         6.47 o
  -4   3   7         12.51         12.32         5.42 o
  -3   3   7         10.29          6.96         7.58 o
  -2   3   7          7.26          5.75         4.46 o
  -1   3   7         35.51         34.41         7.93 o
   0   3   7          3.76          2.58         7.30 o
   1   3   7         49.92         46.97         8.15 o
   2   3   7         13.71          8.11         6.50 o
   3   3   7         19.77         18.16         8.16 o
   4   3   7         15.98         13.51         6.53 o
   5   3   7         70.97         55.38        12.65 o
  -7   4   7          1.32          1.21        10.35 o
  -6   4   7          3.03          2.47         8.24 o
  -5   4   7          1.18          2.11         8.00 o
  -4   4   7         32.77         31.59         7.30 o
  -3   4   7         17.07         14.74         4.67 o
  -2   4   7         38.92         33.62         5.96 o
  -1   4   7         18.45         14.49         6.45 o
   0   4   7          2.62          2.62         6.09 o
   1   4   7         28.52         28.10        10.02 o
   2   4   7         41.65         42.25        10.29 o
   3   4   7          1.44         -1.11         7.14 o
   4   4   7          1.84          1.34         8.40 o
  -6   5   7         54.67         54.32         9.25 o
  -5   5   7         25.80         17.81        10.46 o
  -4   5   7          9.19          9.42        10.26 o
  -3   5   7          7.99          5.62         8.32 o
  -2   5   7         11.16         10.48         7.27 o
  -1   5   7          5.84          6.41         8.23 o
   0   5   7          0.91         -0.26         8.09 o
   1   5   7         23.59         23.14         8.49 o
   2   5   7         16.66         11.63         8.62 o
  -4   6   7          1.55          3.81         6.73 o
  -3   6   7          0.49          3.15         7.48 o
  -2   6   7          0.03          2.94        10.36 o
  -1   6   7          2.13          5.61         8.59 o
   0   6   7          8.33          6.64         8.60 o
  -1 -11   8          1.85          2.40         8.49 o
   0 -11   8          1.90         -0.12         8.43 o
   1 -11   8          0.05         -2.34         7.18 o
   2 -11   8          0.02         -3.12         7.37 o
   3 -11   8          0.46         -5.45        10.76 o
  -3 -10   8          7.59          7.99         7.20 o
  -2 -10   8          2.21          2.90         7.10 o
  -1 -10   8          0.01          2.92         8.11 o
   0 -10   8         39.35         51.07        10.51 o
   1 -10   8          0.31          1.52         7.95 o
   2 -10   8          0.40         -4.71         8.09 o
   3 -10   8          0.33         -3.85         6.46 o
   4 -10   8         10.73          9.36         6.13 o
  -4  -9   8         17.37         23.62         8.39 o
  -3  -9   8          9.42          6.70         7.96 o
  -2  -9   8         12.47         16.94         9.63 o
  -1  -9   8         38.71         34.39         7.94 o
   0  -9   8          6.22          2.13         7.82 o
   1  -9   8          2.11          4.22         7.90 o
   2  -9   8          4.70          4.11         5.58 o
   3  -9   8          4.53          4.99         6.22 o
   4  -9   8         10.23         11.21         7.20 o
   5  -9   8         54.79         56.80         9.06 o
  -5  -8   8          0.60          1.25         5.85 o
  -4  -8   8         16.60         19.71         7.00 o
  -3  -8   8         16.85         17.69         6.28 o
  -2  -8   8        105.97        113.58        15.93 o
  -1  -8   8         14.90         15.96         5.40 o
   0  -8   8         42.96         50.68         7.72 o
   1  -8   8          0.41          2.36         6.02 o
   2  -8   8          0.16          3.87         4.64 o
   3  -8   8         64.41         59.31         5.40 o
   4  -8   8          0.84          6.40         7.90 o
   5  -8   8          0.05          0.30         8.25 o
   6  -8   8          3.39          5.78         8.48 o
  -6  -7   8          1.85          2.66         7.01 o
  -5  -7   8         16.11         12.32         6.96 o
  -4  -7   8        163.85        171.41        17.02 o
  -3  -7   8          0.60         -2.67         5.20 o
  -2  -7   8         33.63         28.45         7.53 o
  -1  -7   8         26.47         24.97         6.21 o
   0  -7   8        124.64        133.61        11.32 o
   1  -7   8         14.95         11.37         6.01 o
   2  -7   8         37.36         33.26         5.01 o
   3  -7   8         83.57         82.48         5.18 o
   4  -7   8         11.44          7.52         6.30 o
   5  -7   8         17.34         13.99         7.11 o
   6  -7   8         42.29         41.17        10.49 o
   7  -7   8         10.11         10.38        10.33 o
  -7  -6   8          0.00         -2.87         7.21 o
  -6  -6   8          5.32          5.55         8.05 o
  -5  -6   8         16.18         19.65         7.74 o
  -4  -6   8          0.22          0.59         5.97 o
  -3  -6   8         30.00         23.39         5.34 o
  -2  -6   8          6.57          3.61         5.14 o
  -1  -6   8         55.34         52.86         7.89 o
   0  -6   8         49.31         41.60         6.62 o
   1  -6   8         32.10         38.62         7.57 o
   2  -6   8          0.21          1.32         4.57 o
   3  -6   8          3.15          4.39         5.26 o
   4  -6   8         24.89         15.54         7.64 o
   5  -6   8        147.37        188.53        20.43 o
   6  -6   8        305.16        327.45        28.13 o
   7  -6   8          2.52         10.52         8.29 o
  -7  -5   8          0.36         -6.19         8.04 o
  -6  -5   8          1.80          2.59         7.77 o
  -5  -5   8          8.39         13.09         5.24 o
  -4  -5   8         86.47         87.21         6.70 o
  -3  -5   8         31.69         28.18         4.82 o
  -2  -5   8        145.71        150.25         6.49 o
  -1  -5   8        105.50        117.61        15.63 o
   0  -5   8         19.74         17.16         7.26 o
   1  -5   8         70.00         80.59         8.17 o
   2  -5   8        111.87        122.08         6.67 o
   3  -5   8        251.94        246.84        31.69 o
   4  -5   8         97.28         98.13         9.48 o
   5  -5   8        133.84        123.77         7.11 o
   6  -5   8          0.00          4.69         7.81 o
   7  -5   8          4.24          3.84         8.20 o
  -8  -4   8          1.98          7.52         7.23 o
  -7  -4   8         48.61         45.03         8.97 o
  -6  -4   8         82.52         78.86        13.00 o
  -5  -4   8         45.31         46.30         6.44 o
  -4  -4   8        128.33        126.73         6.49 o
  -3  -4   8         78.44         84.91         6.82 o
  -2  -4   8        186.11        189.79        12.03 o
  -1  -4   8         42.63         35.65         7.66 o
   0  -4   8        197.75        195.46        11.41 o
   1  -4   8        251.68        286.95        15.80 o
   2  -4   8          4.19          3.62         5.74 o
   3  -4   8         18.07         19.33         6.22 o
   4  -4   8         73.10         73.64         6.53 o
   5  -4   8          0.13         -0.20         6.03 o
   6  -4   8         14.66         14.18         8.23 o
   7  -4   8          0.53         -0.67         8.12 o
  -8  -3   8         11.67         16.37         8.41 o
  -7  -3   8         72.10         79.78        10.35 o
  -6  -3   8         28.87         25.78         6.35 o
  -5  -3   8          0.16         -0.71         5.06 o
  -4  -3   8          1.80          4.01         5.04 o
  -3  -3   8          8.36          8.42         6.96 o
  -2  -3   8          3.76          4.57         5.80 o
  -1  -3   8         40.09         41.72        12.90 o
   3  -3   8        101.31        108.18        10.17 o
   4  -3   8         32.66         21.29         7.69 o
   5  -3   8          0.77         -0.07         7.91 o
   6  -3   8          2.40          3.68         7.99 o
   7  -3   8          0.25          0.31        10.24 o
  -8  -2   8         51.59         48.83         9.91 o
  -7  -2   8          3.44          6.38         6.88 o
  -6  -2   8         71.61         76.35         6.94 o
  -5  -2   8         27.82         25.53         5.47 o
  -4  -2   8        164.72        160.99         9.07 o
  -3  -2   8          1.01          0.28         7.00 o
  -2  -2   8          2.49          2.82         6.66 o
   3  -2   8         76.54         66.85        10.69 o
   4  -2   8         87.48         70.69         8.64 o
   5  -2   8          1.07         -1.60         9.49 o
   6  -2   8         10.36         12.10         8.27 o
   7  -2   8         56.31         47.64         8.32 o
  -8  -1   8          7.27          7.48        10.20 o
  -7  -1   8          2.37         -3.31         7.94 o
  -6  -1   8          4.51          4.86         7.44 o
  -5  -1   8         89.28         77.68         7.16 o
  -4  -1   8          3.05          4.98         5.83 o
  -3  -1   8         36.03         37.55         7.80 o
   3  -1   8         92.62         84.97         9.68 o
   4  -1   8         20.14         19.82         7.83 o
   5  -1   8         12.60         13.23         8.10 o
   6  -1   8         12.40          8.26        10.39 o
  -8   0   8          4.80          3.45         7.29 o
  -7   0   8         32.86         34.37         7.30 o
  -6   0   8         56.62         54.33         8.32 o
  -5   0   8        100.00         96.08        10.93 o
  -4   0   8         82.48         73.67         6.26 o
  -3   0   8          0.32          1.19         7.14 o
  -2   0   8         86.68         77.48        10.54 o
   3   0   8          5.21          3.44         8.37 o
   4   0   8         38.93         36.03         8.31 o
   5   0   8         18.96         15.91         7.37 o
   6   0   8          9.13          5.68        10.84 o
  -8   1   8          1.82          3.12         8.31 o
  -7   1   8          0.00         -1.32         6.86 o
  -6   1   8          1.50          2.99         9.47 o
  -5   1   8         29.61         28.75         7.87 o
  -4   1   8         11.71          7.99         5.34 o
  -3   1   8         19.02         16.34         7.50 o
  -2   1   8         37.97         29.08         6.56 o
   2   1   8          2.24          1.17         9.20 o
   3   1   8         86.85         80.05        12.06 o
   4   1   8          2.82          2.26         7.18 o
   5   1   8          6.72          4.96         7.52 o
  -7   2   8          5.52          9.86         8.14 o
  -6   2   8          0.54          1.37         6.87 o
  -5   2   8         34.84         33.79         9.88 o
  -4   2   8         32.37         33.68         7.99 o
  -3   2   8        104.02        101.67         8.18 o
  -2   2   8         77.69         87.22         9.68 o
  -1   2   8         13.15         12.72         7.59 o
   0   2   8         41.90         43.32        10.16 o
   1   2   8         28.28         30.21         9.79 o
   2   2   8         57.26         70.76        11.76 o
   3   2   8          4.34          6.58         9.99 o
   4   2   8          0.34          2.39         8.39 o
  -7   3   8          0.71          1.16        10.41 o
  -6   3   8         15.44         13.80         8.46 o
  -5   3   8          0.63          0.37         9.88 o
  -4   3   8          0.20         -2.58         8.08 o
  -3   3   8          9.15         12.21         8.00 o
  -2   3   8          4.30          3.14         7.87 o
  -1   3   8         34.10         30.82         8.11 o
   0   3   8          0.99          1.60         9.45 o
   1   3   8         19.77         14.81         9.69 o
   2   3   8        149.97        166.78        49.61 o
   3   3   8          0.73         -2.94        10.36 o
  -6   4   8        100.38         82.17        17.21 o
  -5   4   8         12.61          6.55         8.58 o
  -4   4   8         94.84         90.13         8.17 o
  -3   4   8         60.06         50.00         7.72 o
  -2   4   8         54.23         52.90         8.84 o
  -1   4   8         24.82         23.06         8.22 o
   0   4   8          5.39          4.75         9.66 o
   1   4   8          5.22          2.76         7.99 o
   2   4   8          5.83          3.44        10.24 o
  -4   5   8          0.06          0.92         7.41 o
  -3   5   8          2.12         -0.11         6.63 o
  -2   5   8         19.31          7.36        10.26 o
  -1   5   8          7.48          3.21        10.05 o
   0   5   8         63.79         42.60        30.57 o
  -2 -10   9          0.99          3.76         8.20 o
  -1 -10   9          0.26         -2.92         8.45 o
   0 -10   9          6.36          6.51         7.27 o
   1 -10   9         10.65          6.57         7.35 o
   2 -10   9          1.83          0.61         8.56 o
   3 -10   9          3.51          5.89         6.19 o
  -4  -9   9         10.53          8.56         8.43 o
  -3  -9   9          0.23         -2.36         7.15 o
  -2  -9   9         47.25         54.87        10.34 o
  -1  -9   9        201.13        232.41        28.36 o
   0  -9   9         60.76         72.65        10.48 o
   1  -9   9          2.23         -1.56         7.06 o
   2  -9   9          4.33          6.25         8.16 o
   3  -9   9         84.06         75.12         7.10 o
   4  -9   9         51.50         51.63         7.10 o
  -5  -8   9         81.89         64.83         7.20 o
  -4  -8   9         12.12         15.69         5.86 o
  -3  -8   9          0.59         -1.95         6.97 o
  -2  -8   9         92.68        101.42         8.80 o
  -1  -8   9        246.66        280.08        19.58 o
   0  -8   9        296.10        346.09        33.56 o
   1  -8   9         60.25         67.56         7.53 o
   2  -8   9          6.07          8.56         9.80 o
   3  -8   9         65.41         69.38         6.95 o
   4  -8   9          1.06          3.92         8.32 o
   5  -8   9          5.99         12.17        10.42 o
  -6  -7   9          0.26         -2.03         6.04 o
  -5  -7   9         31.57         27.03         6.61 o
  -4  -7   9         19.93         15.72         5.79 o
  -3  -7   9        150.26        167.93        10.32 o
  -2  -7   9          6.10          3.08         6.29 o
  -1  -7   9          8.49         13.81         7.61 o
   0  -7   9         27.94         27.56         6.55 o
   1  -7   9         67.54         72.90         7.20 o
   2  -7   9          4.61          6.59         7.61 o
   3  -7   9          0.40          0.10         7.95 o
   4  -7   9          0.05          0.87         7.00 o
   5  -7   9          0.00          1.03         7.09 o
   6  -7   9         37.38         28.15         7.71 o
  -6  -6   9         29.09         27.27         8.31 o
  -5  -6   9          0.00         -1.04         6.05 o
  -4  -6   9         32.97         32.80         5.75 o
  -3  -6   9         95.67         99.56         6.27 o
  -2  -6   9         19.50         25.38         7.58 o
  -1  -6   9        114.17        101.55        13.04 o
   0  -6   9         15.65         12.27         7.49 o
   1  -6   9         42.04         31.19         6.54 o
   2  -6   9          2.37          3.60         6.08 o
   3  -6   9         77.30         81.43         6.55 o
   4  -6   9         41.95         35.93         8.36 o
   5  -6   9          8.92         14.66         9.94 o
   6  -6   9         28.89         35.29        10.57 o
  -7  -5   9          1.00          4.90        10.12 o
  -6  -5   9          0.63          4.64         6.79 o
  -5  -5   9          0.35          2.35         9.33 o
  -4  -5   9         85.75         88.23         6.07 o
  -3  -5   9          1.40          2.12         5.07 o
  -2  -5   9         54.03         59.30        10.43 o
  -1  -5   9         45.91         41.27         7.96 o
   0  -5   9        102.02         95.52        11.32 o
   1  -5   9         19.26         21.94         8.25 o
   2  -5   9         58.21         65.43         8.59 o
   3  -5   9         67.13         59.35         7.01 o
   4  -5   9         37.29         39.03        10.00 o
   5  -5   9         76.37         78.01        10.94 o
   6  -5   9         26.42         20.68         7.69 o
  -7  -4   9         18.87         17.35         8.40 o
  -6  -4   9         32.52         31.35         9.92 o
  -5  -4   9         73.23         85.32        10.00 o
  -4  -4   9          2.59          4.97         6.00 o
  -3  -4   9         10.92          5.79         5.93 o
  -2  -4   9        498.25        493.08        17.39 o
  -1  -4   9         25.69         23.89         9.39 o
   3  -4   9          0.14          0.73         6.39 o
   4  -4   9          2.76          0.99         9.63 o
   5  -4   9          0.58          1.93         9.87 o
   6  -4   9         26.08         24.57        10.70 o
  -7  -3   9         46.73         38.32         8.63 o
  -6  -3   9        322.73        359.39        33.01 o
  -5  -3   9         44.72         47.35         7.07 o
  -4  -3   9         21.46         22.91         7.68 o
  -3  -3   9          5.72          4.12         5.97 o
  -2  -3   9         27.56         28.35        10.07 o
   4  -3   9         35.24         33.33        11.18 o
   5  -3   9          5.35          7.70        10.18 o
   6  -3   9         11.59         13.69         8.84 o
  -7  -2   9         74.12         72.56        16.37 o
  -6  -2   9         19.67         19.18         7.97 o
  -5  -2   9          0.65          0.77         6.33 o
  -4  -2   9         69.17         62.22         7.16 o
  -3  -2   9         26.03         21.45         7.77 o
   4  -2   9          0.59          1.54        11.88 o
   5  -2   9          3.16          4.43        10.33 o
   6  -2   9          6.76          4.73         7.77 o
  -7  -1   9          1.32          0.29         8.04 o
  -6  -1   9          4.23          2.53         9.66 o
  -5  -1   9         58.33         63.99         8.60 o
  -4  -1   9          7.45          8.71         7.57 o
  -3  -1   9        133.97        111.39        10.09 o
   4  -1   9          3.19          2.92        10.00 o
   5  -1   9          1.98          1.93        10.49 o
  -7   0   9          0.04          1.52         8.07 o
  -6   0   9          5.55          6.93         8.03 o
  -5   0   9          8.05          4.98         9.61 o
  -4   0   9         11.16         11.45         6.38 o
  -3   0   9          0.67         -0.37         8.17 o
   4   0   9          1.50          0.48        10.00 o
   5   0   9          5.21          3.75         9.06 o
  -7   1   9         11.09          3.07         8.46 o
  -6   1   9         22.61         14.17         9.45 o
  -5   1   9          0.07          0.22         9.70 o
  -4   1   9        130.48        145.13        21.15 o
  -3   1   9          1.07          1.70         8.13 o
   3   1   9          0.79         -0.44        15.14 o
   4   1   9          3.24         -1.27        11.69 o
  -6   2   9          6.97          2.45        10.29 o
  -5   2   9         14.84          7.22        10.09 o
  -4   2   9          0.01         -1.30         9.59 o
  -3   2   9         31.66         26.95         8.25 o
  -2   2   9         34.78         37.02        12.26 o
   2   2   9         13.79          4.62        15.71 o
   3   2   9          1.23          0.75        11.41 o
  -5   3   9          4.44          1.89        10.08 o
  -4   3   9          8.10          4.29         6.98 o
  -3   3   9          6.19          1.36         7.84 o
  -2   3   9          2.06          0.71        10.33 o
  -1   3   9         30.79         21.80        11.15 o
   0   3   9          5.81          4.64        12.23 o
   1   3   9         30.52         11.85        12.47 o
  -3   4   9          0.23         -2.23         9.66 o
  -2   4   9         26.12         10.98        13.35 o
  -1   4   9          0.06          1.45         9.59 o
   0 -10  10         23.61         34.35        10.90 o
   1 -10  10         22.55         32.84         9.02 o
  -3  -9  10          1.15          1.43        10.52 o
  -2  -9  10         15.30         10.64        10.48 o
  -1  -9  10         17.30         13.29         8.57 o
   0  -9  10          6.61          6.85         7.34 o
   1  -9  10          5.00          5.54         8.49 o
   2  -9  10         58.93         68.85        10.87 o
   3  -9  10         58.62         63.26        11.21 o
  -4  -8  10         26.49         25.92         8.62 o
  -3  -8  10          8.23          9.99         8.39 o
  -2  -8  10         35.66         32.58         8.55 o
  -1  -8  10         66.69         70.02        11.22 o
   0  -8  10         71.61         82.15        12.98 o
   1  -8  10          1.84          8.14         9.89 o
   2  -8  10          0.57          0.30         9.99 o
   3  -8  10         54.42         53.17         8.89 o
   4  -8  10          0.36          0.09         7.29 o
  -5  -7  10         34.79         36.42         8.63 o
  -4  -7  10          0.44         -0.85         5.71 o
  -3  -7  10          2.80          3.21         6.90 o
  -2  -7  10         49.98         54.11        10.25 o
  -1  -7  10          1.37         -1.09         9.69 o
   0  -7  10          3.82          3.92         6.82 o
   1  -7  10         14.52         14.78         7.95 o
   2  -7  10          0.50          2.83         9.75 o
   3  -7  10          0.73          1.84         9.81 o
   4  -7  10         36.86         28.28         6.94 o
   5  -7  10          0.08          2.47        10.10 o
  -5  -6  10          1.17          0.13         6.32 o
  -4  -6  10          1.39          5.83         6.04 o
  -3  -6  10         17.41         19.68         6.91 o
  -2  -6  10         84.86        100.65        17.29 o
  -1  -6  10         46.53         43.24         7.60 o
   0  -6  10         17.21         19.64         7.78 o
   1  -6  10         11.51         18.92         9.78 o
   2  -6  10          3.80          1.35        10.47 o
   3  -6  10          6.27          3.44         9.92 o
   4  -6  10         40.98         32.22         7.65 o
   5  -6  10         66.17         71.10        11.49 o
  -6  -5  10          3.21         -1.99         7.24 o
  -5  -5  10         11.52         10.17         7.13 o
  -4  -5  10         17.46         14.10         6.34 o
  -3  -5  10          8.76         11.33         9.52 o
  -2  -5  10          3.83          3.38         7.61 o
  -1  -5  10          2.75          1.32         8.00 o
   3  -5  10         78.80         87.28        15.45 o
   4  -5  10         61.31         62.39         9.29 o
   5  -5  10         40.96         37.06        11.35 o
  -6  -4  10          5.70          0.97         8.25 o
  -5  -4  10          1.07         -1.43         9.87 o
  -4  -4  10         29.97         24.25         5.84 o
  -3  -4  10        303.43        287.65        14.87 o
  -2  -4  10         41.47         35.43        11.04 o
   4  -4  10          0.42         -0.18        13.78 o
   5  -4  10          4.48          3.57        11.52 o
  -6  -3  10         38.44         28.94         8.97 o
  -5  -3  10          3.77          2.18         7.21 o
  -4  -3  10         69.20         65.43        10.62 o
  -3  -3  10         23.04         22.16         9.80 o
   5  -3  10          0.01         -1.17        11.44 o
  -6  -2  10         60.12         50.22         9.11 o
  -5  -2  10          4.00          3.16         8.34 o
  -4  -2  10          7.81         10.84         9.83 o
  -6  -1  10          6.28          6.30        10.39 o
  -5  -1  10         47.12         36.78        10.64 o
  -4  -1  10          0.06         -0.20         9.68 o
  -6   0  10          0.20          2.87        10.51 o
  -5   0  10         32.23          9.33         7.57 o
  -4   0  10         19.96         12.80        10.01 o
  -5   1  10         29.33         11.97        10.30 o
  -4   1  10          0.01         -0.52         8.28 o
  -4   2  10          4.37          4.22         8.10 o
  -3   2  10          8.53         -0.26        13.13 o
   0  -9  11          7.47          7.42        14.77 o
  -2  -8  11         44.96         42.75         9.03 o
  -1  -8  11         40.81         29.45         7.82 o
   0  -8  11        220.70        265.51        46.68 o
   1  -8  11         28.48         23.63        10.32 o
   2  -8  11          0.33         -0.81         8.19 o
  -3  -7  11         28.57         27.47        10.49 o
  -2  -7  11          8.41          7.66         8.20 o
  -1  -7  11          3.28          0.87         8.14 o
   0  -7  11          3.58          4.85         9.87 o
   1  -7  11         47.88         56.01        11.16 o
   2  -7  11          7.03          5.48        12.91 o
   3  -7  11         31.19         32.03        11.42 o
  -4  -6  11          4.38          1.28         5.96 o
  -3  -6  11          0.58         -1.01         8.26 o
  -2  -6  11          1.33          2.48         9.89 o
  -1  -6  11         65.47         59.75        13.28 o
  -5  -5  11         12.53          7.63         7.63 o
  -4  -5  11          1.86          2.94         7.07 o
  -3  -5  11          3.76          2.78        10.12 o
  -2  -5  11          0.03         -0.01        13.55 o
  -5  -4  11          0.35         -0.08         7.36 o
  -4  -4  11          1.62          2.08         8.06 o
  -3  -4  11          0.47          1.45        13.10 o
  -5  -3  11         12.44          2.84         8.83 o
  -4  -3  11         20.97         10.28         7.80 o
  -5  -2  11          0.18          2.07        10.29 o
  -4  -2  11          0.01         -0.08        10.94 o
                                                
